# Supplementary material for: A key gene for the climatic adaptation of Apis cerana populations in China according to selective sweep analysis
Source: BMC Genomics. 2023 Mar 6;24:100. doi: 10.1186/s12864-023-09167-x (PMC9987060; doi:10.1186/s12864-023-09167-x)
Supplement: Supplementary file 2 — Additional file 2: Table S1. Sequencing data production and quality statistics of 100 samples. Table S2. Summary of sequencing data depth, coverage, and mapping rate of 10 sampling sites. Table S3. 527 selected genes of A. cerana in Jilin. Table S4. 565 selected genes of A. cerana in Mangkang. Table S5. 311 selected genes of A. cerana in Wenchang. Table S6. 33 common selected genes of the three geographical populations. Table S7. GO enrichment of the 33 common selected genes of A. cerana (P < 0.05). Table S8. KEGG enrichment of the 33 common selected genes of A. cerana (P <0.05). [file 12864_2023_9167_MOESM2_ESM.xlsx]

## Sheet: Table S1
Table S1. Sequencing data production and quality statistics of 100 samples
Sample	Clean_Data(bp)	Q20(%)	Q30(%)	N(%)	GC(%)	HQ_Clean_Data(bp)	HQ_Q20(%)	HQ_Q30(%)	HQ_N(%)	HQ_GC(%)
JZ_1	4202796600	4074007650(96.94%)	3869627325(92.07%)	170427(0.0%)	1684065010(40.07%)	4157203367	4043828164(97.27%)	3844927451(92.49%)	163265(0.0%)	1660527295(39.94%)
JZ_2	4502647200	4369405749(97.04%)	4156506826(92.31%)	181153(0.0%)	1770030191(39.31%)	4452664897	4336412956(97.39%)	4129501671(92.74%)	173424(0.0%)	1744778176(39.18%)
JZ_3	4769278200	4637401144(97.23%)	4420001153(92.68%)	192973(0.0%)	1869430063(39.2%)	4722236278	4605865782(97.54%)	4394003294(93.05%)	185703(0.0%)	1845789446(39.09%)
JZ_4	5349000900	5218558229(97.56%)	4996145130(93.4%)	216642(0.0%)	2039864404(38.14%)	5298249964	5183193159(97.83%)	4966337096(93.74%)	207753(0.0%)	2014713548(38.03%)
JZ_5	5495877000	5358168795(97.49%)	5125541015(93.26%)	219568(0.0%)	2152619424(39.17%)	5440811583	5319577065(97.77%)	5092887873(93.61%)	210829(0.0%)	2125128505(39.06%)
JZ_6	4823050200	4703306117(97.52%)	4499577752(93.29%)	193588(0.0%)	1897775206(39.35%)	4775588661	4671428266(97.82%)	4473106268(93.67%)	185952(0.0%)	1873849734(39.24%)
JZ_7	4597183200	4482471435(97.5%)	4285546572(93.22%)	186422(0.0%)	1951657522(42.45%)	4555680007	4453928702(97.77%)	4261541278(93.54%)	178643(0.0%)	1930054865(42.36%)
JZ_8	4319687400	4207045976(97.39%)	4019800609(93.06%)	175707(0.0%)	1708688737(39.56%)	4269742851	4172410717(97.72%)	3990496561(93.46%)	168837(0.0%)	1683261471(39.42%)
JZ_9	4590296700	4468066103(97.34%)	4263812494(92.89%)	185790(0.0%)	1812142397(39.48%)	4542959689	4436585798(97.66%)	4237767665(93.28%)	178563(0.0%)	1788202846(39.36%)
JZ_10	4476243000	4369966273(97.63%)	4183681584(93.46%)	179712(0.0%)	1742563291(38.93%)	4436356130	4343183002(97.9%)	4161534828(93.81%)	173282(0.0%)	1722440198(38.83%)
QM_1	4821396600	4692598103(97.33%)	4475611023(92.83%)	195137(0.0%)	1880469788(39.0%)	4775336005	4661789274(97.62%)	4450223779(93.19%)	187515(0.0%)	1856934887(38.88%)
QM_2	4148643000	4042180504(97.43%)	3863620962(93.13%)	166560(0.0%)	1664115226(40.11%)	4106518060	4014279821(97.75%)	3840508624(93.52%)	160295(0.0%)	1642653194(40.0%)
QM_3	5375292900	5253238547(97.73%)	5039686271(93.76%)	119349(0.0%)	2081676188(38.72%)	5318685701	5213854097(98.03%)	5006191825(94.12%)	14231(0.0%)	2053005167(38.6%)
QM_4	5443169400	5307799335(97.51%)	5070449412(93.15%)	119885(0.0%)	2089926663(38.39%)	5391644261	5273764962(97.81%)	5042438246(93.52%)	13734(0.0%)	2064355865(38.29%)
QM_5	5739849300	5590274917(97.39%)	5329987201(92.86%)	122996(0.0%)	2212329764(38.54%)	5684281941	5553888339(97.71%)	5300186326(93.24%)	15208(0.0%)	2184279087(38.43%)
QM_6	4208179500	4111440924(97.7%)	3941404419(93.66%)	96227(0.0%)	1614084278(38.35%)	4166075462	4082440288(97.99%)	3916910871(94.02%)	11294(0.0%)	1593069998(38.24%)
QM_7	4677027600	4564508899(97.59%)	4366196703(93.35%)	100936(0.0%)	1787839072(38.22%)	4627484551	4529909745(97.89%)	4336793808(93.72%)	12400(0.0%)	1762915774(38.1%)
QM_8	5042593500	4921115209(97.59%)	4708458507(93.37%)	109905(0.0%)	1928405347(38.25%)	4989342515	4884307311(97.89%)	4677403772(93.75%)	13457(0.0%)	1901491269(38.11%)
QM_9	6363500400	6199915675(97.43%)	5912754818(92.92%)	143709(0.0%)	2452547419(38.54%)	6301731695	6158216549(97.72%)	5878047875(93.28%)	17193(0.0%)	2421067255(38.42%)
QM_10	5232363900	5102949178(97.53%)	4877877866(93.23%)	117719(0.0%)	2017768402(38.56%)	5179381484	5067434260(97.84%)	4848344876(93.61%)	13552(0.0%)	1990728265(38.44%)
GZ_1	5388837000	5254085381(97.5%)	5025043304(93.25%)	123805(0.0%)	2151347690(39.92%)	5331918274	5216092874(97.83%)	4993457664(93.65%)	14070(0.0%)	2121649544(39.8%)
GZ_2	5531470500	5396146712(97.55%)	5168746372(93.44%)	118957(0.0%)	2130813926(38.52%)	5461874510	5347727064(97.91%)	5127580846(93.88%)	14436(0.0%)	2095396377(38.36%)
GZ_3	5101026300	4987346033(97.77%)	4788690133(93.88%)	109294(0.0%)	1925330566(37.75%)	5044008025	4946871852(98.07%)	4754065662(94.25%)	13275(0.0%)	1896653475(37.61%)
GZ_4	5048454900	4929079350(97.64%)	4725306144(93.6%)	107434(0.0%)	1905856360(37.75%)	4982015923	4880896457(97.97%)	4683684422(94.01%)	13448(0.0%)	1872104283(37.58%)
GZ_5	6279337200	6102335860(97.18%)	5812415791(92.56%)	135883(0.0%)	2442128510(38.89%)	6191621130	6042779118(97.6%)	5762593931(93.07%)	15859(0.0%)	2396724397(38.71%)
GZ_6	5638230600	5465721564(96.94%)	5190175978(92.05%)	120062(0.0%)	2220268697(39.38%)	5560096458	5414813969(97.39%)	5148247401(92.59%)	14401(0.0%)	2179871763(39.2%)
GZ_7	5643088200	5502883860(97.52%)	5265862523(93.32%)	126267(0.0%)	2162302828(38.32%)	5569737430	5451011996(97.87%)	5221689296(93.75%)	13855(0.0%)	2124326892(38.14%)
GZ_8	5460471000	5319742902(97.42%)	5079594095(93.02%)	127389(0.0%)	2108137326(38.61%)	5399496994	5278973459(97.77%)	5045746317(93.45%)	14221(0.0%)	2077216744(38.47%)
GZ_9	5752499100	5595625766(97.27%)	5337003218(92.78%)	125889(0.0%)	2257220724(39.24%)	5681593086	5549088555(97.67%)	5298455327(93.26%)	15221(0.0%)	2220794398(39.08%)
GZ_10	5223618600	5100728225(97.65%)	4889514927(93.6%)	118374(0.0%)	2031009581(38.88%)	5164824695	5060797857(97.99%)	4855960340(94.02%)	13817(0.0%)	2001093130(38.75%)
WC_1	5874807300	5738733731(97.68%)	5497971859(93.59%)	126877(0.0%)	2279988997(38.81%)	5816043352	5698674100(97.98%)	5464280794(93.95%)	15512(0.0%)	2250021123(38.68%)
WC_2	5698792200	5552934390(97.44%)	5304152510(93.08%)	114614(0.0%)	2213416303(38.84%)	5638754650	5513811833(97.78%)	5272075096(93.5%)	14359(0.0%)	2182742752(38.71%)
WC_3	5277507000	5150267504(97.59%)	4931838432(93.45%)	120009(0.0%)	2066316388(39.16%)	5220765917	5112147812(97.92%)	4900001677(93.86%)	13977(0.0%)	2037406298(39.02%)
WC_4	5855691900	5722669561(97.73%)	5490444224(93.76%)	132391(0.0%)	2251338528(38.45%)	5791630110	5677547674(98.03%)	5452070182(94.14%)	15254(0.0%)	2218896534(38.31%)
WC_5	5843280000	5685825372(97.31%)	5423630434(92.82%)	129056(0.0%)	2285738548(39.12%)	5769333032	5635718213(97.68%)	5381590350(93.28%)	14817(0.0%)	2247596365(38.96%)
WC_6	5855991900	5718145827(97.65%)	5482619073(93.62%)	126950(0.0%)	2327239012(39.75%)	5786918357	5669977602(97.98%)	5441696620(94.03%)	15217(0.0%)	2291590136(39.6%)
WC_7	5694947100	5557141778(97.58%)	5321188205(93.44%)	121565(0.0%)	2175067538(38.19%)	5631532913	5513079953(97.9%)	5283860828(93.83%)	15158(0.0%)	2142632274(38.04%)
WC_8	5337980700	5199482004(97.41%)	4966628988(93.04%)	109935(0.0%)	2112069517(39.56%)	5279991314	5161669831(97.76%)	4935558132(93.48%)	14170(0.0%)	2082076111(39.44%)
WC_9	6003174900	5857599466(97.58%)	5610641194(93.46%)	134486(0.0%)	2319042632(38.63%)	5934023921	5810218107(97.91%)	5570661790(93.88%)	15350(0.0%)	2283957739(38.49%)
WC_10	5715027600	5582740757(97.69%)	5353029232(93.67%)	124545(0.0%)	2194085944(38.39%)	5646409344	5534767015(98.02%)	5312595662(94.09%)	15370(0.0%)	2160851570(38.27%)
ZZ_1	1478836500	1378038735(93.18%)	1302233978(88.06%)	739875(0.05%)	503697064(34.06%)	1412703048	1339055879(94.79%)	1271823400(90.03%)	34837(0.05%)	478576681(33.88%)
ZZ_2	1812724250	1690450509(93.25%)	1598301072(88.17%)	895363(0.05%)	636803828(35.13%)	1732310854	1643055419(94.85%)	1561123076(90.12%)	43224(0.05%)	605962607(34.98%)
ZZ_3	1629022250	1455268348(89.33%)	1360910215(83.54%)	122392(0.01%)	557911462(34.24%)	1525108225	1397975219(91.66%)	1315451441(86.25%)	17792(0.01%)	517202128(33.91%)
ZZ_4	1524108500	1369716949(89.87%)	1285443096(84.34%)	117087(0.01%)	519944145(34.12%)	1433460511	1319419944(92.04%)	1245413043(86.88%)	16883(0.01%)	484801719(33.82%)
ZZ_5	1593220250	1431089466(89.82%)	1342446946(84.26%)	120517(0.01%)	555735909(34.88%)	1499306134	1378760061(91.96%)	1300757357(86.76%)	17761(0.01%)	518990357(34.61%)
ZZ_6	3160207000	2898757926(91.73%)	2705868321(85.62%)	1434140(0.04%)	1144690356(36.22%)	2998477489	2805746142(93.57%)	2634430283(87.86%)	60687(0.04%)	1081162789(36.06%)
ZZ_7	3339883500	3024847974(90.57%)	2823629415(84.54%)	1773148(0.05%)	1172516094(35.11%)	3128384968	2906708437(92.91%)	2732391398(87.34%)	67291(0.05%)	1090942474(34.88%)
ZZ_8	1616082250	1466916899(90.77%)	1375107969(85.09%)	79756(0.0%)	566263752(35.04%)	1533638719	1420505931(92.62%)	1338688699(87.29%)	14026(0.0%)	534063430(34.83%)
ZZ_9	1336057750	1262348938(94.48%)	1206615519(90.31%)	742615(0.06%)	497200193(37.22%)	1285347400	1231677265(95.82%)	1181544773(91.92%)	68752(0.06%)	476982558(37.11%)
ZZ_10	1238740750	1174893442(94.85%)	1125799542(90.88%)	697144(0.06%)	420566338(33.95%)	1198845780	1150678804(95.98%)	1105997711(92.26%)	62829(0.06%)	405746045(33.84%)
MY_1	1208625750	1130755890(93.56%)	1071274047(88.64%)	582107(0.05%)	461048992(38.14%)	1163444746	1104567903(94.94%)	1050648078(90.3%)	61631(0.05%)	442714399(38.05%)
MY_2	3982357500	3624723107(91.02%)	3387514704(85.06%)	1865755(0.04%)	1330699326(33.42%)	3760096817	3500248739(93.09%)	3290469676(87.51%)	97721(0.04%)	1245935831(33.14%)
MY_3	1978107500	1843286051(93.18%)	1739192020(87.92%)	966482(0.05%)	739868374(37.4%)	1892408786	1793000495(94.75%)	1700256179(89.85%)	46947(0.05%)	705144138(37.26%)
MY_4	3321772000	3036058587(91.4%)	2828917048(85.16%)	1431120(0.04%)	1270274843(38.25%)	3132824651	2930293391(93.54%)	2746897902(87.68%)	62710(0.04%)	1191557210(38.03%)
MY_5	1327031750	1184393406(89.25%)	1105014224(83.27%)	658294(0.05%)	530993982(40.02%)	1239839915	1136521610(91.67%)	1067435635(86.09%)	67701(0.05%)	493860202(39.83%)
MY_6	1325590750	1233159613(93.03%)	1170773913(88.32%)	782683(0.06%)	521223210(39.32%)	1244221379	1186331060(95.35%)	1132057128(90.99%)	66875(0.06%)	486857211(39.13%)
MY_7	1601455500	1469864924(91.78%)	1371902449(85.67%)	1011322(0.06%)	612360466(38.24%)	1511128008	1417482533(93.8%)	1331216688(88.09%)	190012(0.06%)	577017278(38.18%)
MY_8	1869729000	1742136893(93.18%)	1643633811(87.91%)	422241(0.02%)	744848959(39.84%)	1784832011	1692550589(94.83%)	1605423536(89.95%)	65737(0.02%)	708915477(39.72%)
MY_9	1687188000	1531325107(90.76%)	1440839743(85.4%)	1197624(0.07%)	689408272(40.86%)	1523661647	1432073345(93.99%)	1357487107(89.09%)	58223(0.07%)	618380144(40.58%)
MY_10	1351149000	1243112052(92.0%)	1160871385(85.92%)	860783(0.06%)	542329476(40.14%)	1279192034	1201004470(93.89%)	1128455620(88.22%)	161078(0.06%)	513566272(40.14%)
JL_1	5423553200	5223790685(96.32%)	4768432978(87.92%)	8497080(0.16%)	2285877278(42.15%)	4394824904	4257162416(96.87%)	3885175982(88.4%)	4927040(0.16%)	1764868971(40.16%)
JL_2	4117048000	3936110346(95.61%)	3559962461(86.47%)	6651443(0.16%)	1682212699(40.85%)	3435158327	3311791166(96.41%)	2997156948(87.25%)	3920969(0.16%)	1344404673(39.14%)
JL_3	3764325000	3657111688(97.15%)	3354422321(89.11%)	1304069(0.04%)	1496734109(39.76%)	3609357590	3517103130(97.44%)	3229157766(89.47%)	1081032(0.04%)	1424727135(39.48%)
JL_4	4226864200	4135053436(97.83%)	3858998774(91.3%)	1476236(0.04%)	1675469581(39.64%)	3929560208	3851516282(98.01%)	3593672028(91.45%)	1196153(0.04%)	1533978488(39.03%)
JL_5	4937978200	4830886444(97.83%)	4512513794(91.38%)	1721694(0.04%)	1932052287(39.12%)	4536816111	4446742116(98.01%)	4152275718(91.52%)	1385324(0.04%)	1740107819(38.36%)
JL_6	4436772800	4332688053(97.65%)	4029180409(90.81%)	1550077(0.04%)	1720772958(38.78%)	4127321323	4039801569(97.88%)	3757522007(91.04%)	1256873(0.04%)	1572366350(38.1%)
JL_7	4722155400	4625701199(97.96%)	4333916491(91.78%)	1620634(0.04%)	1856002663(39.31%)	4369350592	4287856367(98.13%)	4016298882(91.92%)	1305386(0.04%)	1684505181(38.55%)
JL_8	5933832800	5793335015(97.63%)	5385131281(90.75%)	2084110(0.04%)	2298772759(38.74%)	5516762376	5398582432(97.86%)	5018910797(90.98%)	1694460(0.04%)	2095849996(38.0%)
JL_9	6119866600	6012198179(98.24%)	5646710119(92.27%)	2521790(0.04%)	2519993166(41.18%)	5343414944	5256600874(98.38%)	4930739511(92.28%)	2169039(0.04%)	2150310080(40.24%)
JL_10	3897920000	3832289291(98.32%)	3604898174(92.48%)	2015587(0.05%)	1624658902(41.68%)	3367515725	3314402790(98.42%)	3111574727(92.4%)	1478181(0.05%)	1365804757(40.56%)
MK_1	5163611100	4982859470(96.5%)	4705595844(91.13%)	47687(0.0%)	2001261527(38.76%)	5112077977	4948155033(96.79%)	4677346972(91.5%)	23083(0.0%)	1976418146(38.66%)
MK_2	5106166200	4908433316(96.13%)	4616872403(90.42%)	43052(0.0%)	1997926515(39.13%)	5049154080	4870680481(96.47%)	4586397241(90.83%)	21765(0.0%)	1970161813(39.02%)
MK_3	4057948200	3920887926(96.62%)	3706788579(91.35%)	36708(0.0%)	1581915248(38.98%)	4018586347	3894197260(96.9%)	3685030763(91.7%)	17585(0.0%)	1562698294(38.89%)
MK_4	3876366300	3728859300(96.19%)	3506781808(90.47%)	37636(0.0%)	1486288241(38.34%)	3834924201	3700961245(96.51%)	3484060081(90.85%)	16545(0.0%)	1466201150(38.23%)
MK_5	4261566600	4098550770(96.17%)	3856247096(90.49%)	39873(0.0%)	1656162228(38.86%)	4211548388	4065474817(96.53%)	3829514304(90.93%)	17951(0.0%)	1631644801(38.74%)
MK_6	4679571600	4513111814(96.44%)	4254469406(90.92%)	43464(0.0%)	1773928507(37.9%)	4633047263	4482123808(96.74%)	4229338550(91.29%)	20072(0.0%)	1751442469(37.8%)
MK_7	4392189900	4247526499(96.71%)	4018264603(91.49%)	39812(0.0%)	1700548349(38.72%)	4347307025	4217153374(97.01%)	3993382969(91.86%)	18221(0.0%)	1678790278(38.61%)
MK_8	5039652600	4825861931(95.76%)	4513734127(89.56%)	27893(0.0%)	1957131430(38.83%)	4978847655	4786290015(96.13%)	4482156065(90.02%)	21188(0.0%)	1927041575(38.7%)
MK_9	4139776800	3985943541(96.28%)	3752548901(90.65%)	23274(0.0%)	1614163982(39.0%)	4086272107	3949299333(96.65%)	3722380835(91.09%)	17194(0.0%)	1587851005(38.86%)
MK_10	3669680700	3531475753(96.23%)	3321377021(90.51%)	20959(0.0%)	1452119134(39.57%)	3626931657	3502906660(96.58%)	3298293886(90.94%)	15220(0.0%)	1430818878(39.45%)
SNJ_1	3673049100	3537273610(96.3%)	3329168470(90.64%)	37610(0.0%)	1420018326(38.66%)	3634783139	3509457224(96.55%)	3305850396(90.95%)	14560(0.0%)	1401061302(38.54%)
SNJ_2	5725904700	5535922685(96.68%)	5237574664(91.47%)	47013(0.0%)	2265475093(39.57%)	5661059379	5487933105(96.94%)	5196949622(91.8%)	26190(0.0%)	2233157737(39.45%)
SNJ_3	4831931400	4656784609(96.38%)	4392016962(90.9%)	38928(0.0%)	1899777345(39.32%)	4774628071	4615965544(96.68%)	4358096677(91.28%)	21897(0.0%)	1870948499(39.18%)
SNJ_4	4507179600	4338791808(96.26%)	4079776116(90.52%)	46572(0.0%)	1705799375(37.84%)	4466275657	4310722252(96.52%)	4056830592(90.83%)	18012(0.0%)	1686187740(37.75%)
SNJ_5	4288895400	4131377691(96.33%)	3889594640(90.69%)	42485(0.0%)	1669109536(38.92%)	4253099873	4106983760(96.56%)	3869722360(90.99%)	16620(0.0%)	1652053225(38.84%)
SNJ_6	3828311700	3688564400(96.35%)	3473309273(90.73%)	39337(0.0%)	1436212891(37.52%)	3790073373	3661050955(96.6%)	3450287185(91.03%)	15180(0.0%)	1417832095(37.41%)
SNJ_7	5067107700	4893420954(96.57%)	4623086646(91.24%)	48046(0.0%)	1981855253(39.11%)	5017365580	4858122302(96.83%)	4593702480(91.56%)	21940(0.0%)	1957672580(39.02%)
SNJ_8	4505401500	4345199398(96.44%)	4101592446(91.04%)	39776(0.0%)	1784784783(39.61%)	4450045596	4305688221(96.76%)	4068570156(91.43%)	19507(0.0%)	1757492638(39.49%)
SNJ_9	5058316200	4880264470(96.48%)	4605659321(91.05%)	47809(0.0%)	1948600075(38.52%)	5010523119	4846911399(96.73%)	4578141560(91.37%)	22219(0.0%)	1925334446(38.42%)
SNJ_10	4245279000	4086770609(96.27%)	3844263406(90.55%)	42954(0.0%)	1619532079(38.15%)	4207931611	4061178429(96.51%)	3823360263(90.86%)	16620(0.0%)	1601386610(38.06%)
SZ_1	4251563700	4108737915(96.64%)	3885794984(91.4%)	33876(0.0%)	1607404545(37.8%)	4210727781	4081307526(96.93%)	3863371395(91.75%)	19245(0.0%)	1588084573(37.72%)
SZ_2	3937417500	3789769610(96.25%)	3565413464(90.55%)	41295(0.0%)	1487034045(37.76%)	3897257917	3762891319(96.55%)	3543546663(90.92%)	15559(0.0%)	1468037743(37.67%)
SZ_3	3820433400	3681782031(96.37%)	3468861498(90.8%)	38318(0.0%)	1467725354(38.42%)	3785604974	3658183434(96.63%)	3449570891(91.12%)	15305(0.0%)	1451264337(38.34%)
SZ_4	4017854400	3874911004(96.44%)	3653386736(90.93%)	39898(0.0%)	1516790258(37.75%)	3979995401	3849487431(96.72%)	3632686458(91.27%)	15778(0.0%)	1498837016(37.66%)
SZ_5	4809321300	4624204609(96.15%)	4348569459(90.42%)	49639(0.0%)	1833296879(38.12%)	4757882984	4589517721(96.46%)	4320322447(90.8%)	18739(0.0%)	1808557927(38.02%)
SZ_6	4163675700	3998807922(96.04%)	3753020240(90.14%)	41469(0.0%)	1600565556(38.44%)	4121672011	3970859039(96.34%)	3730491636(90.51%)	16354(0.0%)	1580113573(38.34%)
SZ_7	3889999200	3745437980(96.28%)	3527472801(90.68%)	39131(0.0%)	1514917060(38.94%)	3847729267	3717145814(96.61%)	3504402411(91.08%)	15035(0.0%)	1494875845(38.85%)
SZ_8	4101403500	3948283814(96.27%)	3717759696(90.65%)	36204(0.0%)	1581149520(38.55%)	4058488976	3919586834(96.58%)	3694321276(91.03%)	17847(0.0%)	1560447514(38.45%)
SZ_9	5701413300	5497418149(96.42%)	5184689394(90.94%)	48412(0.0%)	2197568743(38.54%)	5648641027	5462467584(96.7%)	5156495662(91.29%)	24839(0.0%)	2172477823(38.46%)
SZ_10	4530246300	4364073246(96.33%)	4112595513(90.78%)	39447(0.0%)	1748390994(38.6%)	4482747577	4332534885(96.65%)	4086984713(91.17%)	19959(0.0%)	1725819822(38.5%)

## Sheet: Table S2
Table S2. Summary of sequencing data depth, coverage, and mapping rate of 10 sampling sites
Sample ID	Raw base(Gb)	Clean base(Gb)	Clean resds	Average depth	Coverage 1×	Coverage 4×	Mapping rate	Q20	Q30	GC Content
JZ	47.13	46.65	312350712	19.56	0.9597	0.8564	0.8991	0.9767	0.9334	0.3945
QM	51.05	50.54	338421872	21.65	0.9806	0.8945	0.9199	0.9783	0.936	0.3855
GZ	55.07	54.39	364855004	23.6	0.9912	0.916	0.9296	0.9781	0.9359	0.3857
WC	57.16	56.52	378862528	23.6	0.9855	0.9032	0.8958	0.979	0.938	0.3875
ZZ	18.73	17.75	142183738	9.7	0.9448	0.7358	0.9811	0.9362	0.8867	0.3479
MY	19.65	18.53	148440304	9.13	0.8968	0.6751	0.8878	0.9399	0.8878	0.3841
JL	47.58	42.63	457768972	30.61	0.9753	0.885	0.9613	0.9774	0.9067	0.3916
SNJ	45.73	45.27	303454052	17.82	0.9606	0.8628	0.8473	0.9667	0.9121	0.3862
MK	44.39	43.9	294086086	18.12	0.9602	0.8558	0.8876	0.9663	0.911	0.387
SZ	43.22	42.79	286488160	17.76	0.9709	0.8818	0.8884	0.9662	0.9109	0.382

## Sheet: Table S3
Table S3. 527 selected genes of A. cerana in Jilin
GeneID	Symbol	Description
g2080	RRN3	RNA polymerase I-specific transcription initiation factor RRN3 [Apis cerana cerana]
g10602	--	Retinoic acid-induced protein 1 [Harpegnathos saltator]
g8565	dj-1beta	protein dj-1beta [Apis cerana]
g10271	--	transcription factor Adf-1-like [Trichoplusia ni]
g2057	--	PREDICTED: endochitinase A isoform X5 [Megachile rotundata]
g2208	--	odorant receptor Or2-like [Apis dorsata]
g101	egh	beta-1,4-mannosyltransferase egh [Apis cerana]
g1461	--	succinate dehydrogenase assembly factor 4, mitochondrial isoform X2 [Apis mellifera]
g4111	--	-
g2014	Etfdh	Electron transfer flavoprotein-ubiquinone oxidoreductase [Apis cerana cerana]
g7086	WRNexo	Werner syndrome ATP-dependent helicase [Apis cerana cerana]
g2765	KU70	ATP-dependent DNA helicase [Apis cerana cerana]
g7078	NaCP60E	sodium channel protein 60E isoform X1 [Apis cerana]
g2762	TGFBI	Transforming growth factor-beta-induced protein ig-h3 [Apis cerana cerana]
g7091	--	Glycerate kinase [Apis cerana cerana]
g2786	Ccp84Ab	cuticle protein 21-like [Apis cerana]
g2071	--	SET domain-containing protein SmydA-8 [Apis cerana]
g3586	--	selenoprotein K-like isoform X2 [Apis cerana]
g2771	SGSH	N-sulfoglucosamine sulfohydrolase [Apis cerana cerana]
g2066	--	Radial spoke head [Apis cerana cerana]
g2761	Stam	Signal transducing adapter molecule [Apis cerana cerana]
g7043	ztf-16	zinc finger protein Pegasus [Apis mellifera]
g7090	CG1785	ribosome biogenesis protein NOP53 [Apis cerana]
g7062	PRPSAP2	phosphoribosyl pyrophosphate synthase-associated protein 2 isoform X2 [Nomia melanderi]
g3581	--	calponin homology domain-containing protein DDB_G0272472 isoform X1 [Bombus impatiens]
g10577	--	Retrovirus-related Pol polyprotein from type-1 retrotransposable element R1 [Apis cerana cerana]
g7319	Hdac6	histone deacetylase 6 isoform X2 [Apis cerana]
g10573	--	-
g2065	--	hypothetical protein APICC_08374 [Apis cerana cerana]
g7045	CHM	rab proteins geranylgeranyltransferase component A 1 [Apis cerana]
g7027	--	E3 ubiquitin-protein ligase AMFR [Apis cerana]
g7011	--	copia protein [Lasius niger]
g9685	--	ABC transporter G family member 20-like [Apis cerana]
g2843	--	leucine-rich repeat-containing protein 24-like [Apis cerana]
g10672	Mlx	max-like protein X [Apis dorsata]
g2787	Ccp84Ab	Cuticle protein [Apis cerana cerana]
g2752	RFX7	DNA-binding protein RFX7 [Apis cerana cerana]
g2086	norpA	1-phosphatidylinositol 4,5-bisphosphate phosphodiesterase [Apis florea]
g1470	Nipsnap	protein NipSnap [Apis cerana]
g2209	--	-
g7048	--	NADH dehydrogenase [ubiquinone] 1 beta subcomplex subunit 9 [Apis cerana]
g105	uhrf1bp1l	UHRF1-binding [Apis cerana cerana]
g7039	--	-
g2073	--	-
g7032	RAB8A	Ras-related protein Rab-8A [Apis cerana cerana]
g10269	Rint1	RAD50-interacting protein [Apis cerana cerana]
g3390	UBE2L3	ubiquitin-conjugating enzyme E2 L3 [Apis florea]
g2773	wun	Regulatory-associated protein of mTOR [Temnothorax longispinosus]
g94	Poldip2	polymerase delta-interacting protein 2 isoform X1 [Apis cerana]
g2025	GBE1	1,4-alpha-glucan-branching enzyme [Apis cerana cerana]
g3376	PCMTD1	Brain-specific angiogenesis inhibitor [Apis cerana cerana]
g2748	Tgt	queuine tRNA-ribosyltransferase [Apis cerana cerana]
g2816	mettl23	methyltransferase-like protein 23 [Apis mellifera]
g2035	--	cuticular protein analogous to peritrophins 1-A [Tribolium castaneum]
g10680	--	protein spindle-F isoform X2 [Apis cerana]
g2049	--	Splicing factor, arginine/serine-rich [Apis cerana cerana]
g6394	MTMR8	myotubularin-related protein 6 isoform X1 [Apis cerana]
g7058	FBP1	fructose-1,6-bisphosphatase 1 [Apis cerana]
g7080	Bmi1	Polycomb complex protein BMI-1 [Apis cerana cerana]
g8563	bol	Protein boule [Apis cerana cerana]
g3385	ABCB10	ATP-binding cassette sub-family B member 10, mitochondrial [Apis cerana]
g7312	Acadvl	Very long-chain specific acyl-CoA dehydrogenase [Apis cerana cerana]
g7031	--	protein CLP1 homolog [Apis dorsata]
g7067	--	Coiled-coil domain-containing protein [Apis cerana cerana]
g2013	Nf1	Neurofibromin [Apis cerana cerana]
g2836	yin	Peptide transporter family [Apis cerana cerana]
g10677	Shh	Sonic hedgehog protein [Apis cerana cerana]
g7314	GYG1	Glycogenin-1 [Apis cerana cerana]
g2834	METTL17	methyltransferase-like protein 17, mitochondrial [Apis cerana]
g2799	--	farnesyl pyrophosphate synthase isoform X1 [Formica exsecta]
g3580	--	PREDICTED: kinectin-like isoform X2 [Megachile rotundata]
g2072	--	Fibronectin type-III domain-containing protein C4orf31 [Apis cerana cerana]
g10572	--	Retrovirus-related Pol polyprotein from type-1 retrotransposable element R1 [Apis cerana cerana]
g2753	pitrm1	presequence protease, mitochondrial [Apis cerana]
g5540	ENPEP	glutamyl aminopeptidase isoform X1 [Apis cerana]
g7320	--	transmembrane protein 214-A [Apis cerana]
g3576	Eno	enolase [Apis mellifera]
g10261	SEC24B	Protein transport protein Sec24B [Apis cerana cerana]
g2037	NDUFV2	NADH dehydrogenase [ubiquinone] flavoprotein [Apis cerana cerana]
g6779	--	WAS/WASL-interacting protein family member 3-like [Osmia bicornis bicornis]
g2087	PLCB4	1-phosphatidylinositol-4,5-bisphosphate phosphodiesterase [Apis cerana cerana]
g6428	PEX12	Peroxisome assembly protein [Apis cerana cerana]
g3590	--	RE1-silencing transcription factor [Apis cerana cerana]
g6405	twf	twinfilin isoform X1 [Apis cerana]
g7079	CLCN3	H(+)/Cl(-) exchange transporter 5 [Apis cerana]
g2036	--	cuticular protein [Nilaparvata lugens]
g10679	CG6693	DnaJ subfamily C member [Apis cerana cerana]
g10270	EIF2AK4	Eukaryotic translation initiation factor [Apis cerana cerana]
g8789	--	Zinc finger protein [Apis cerana cerana]
g6418	--	corticotropin-releasing factor-binding protein [Lasius niger]
g2017	--	Odorant receptor 43a [Apis cerana cerana]
g3592	ARAP2	Arf-GAP with Rho-GAP domain, ANK repeat and PH domain-containing protein [Apis cerana cerana]
g2814	CASKIN1	Caskin-1 [Apis cerana cerana]
g4116	--	integrase core domain protein [Lasius niger]
g7315	MCF2L	guanine nucleotide exchange factor DBS isoform X1 [Apis cerana]
g10268	dnajc5	Cysteine string protein [Apis cerana cerana]
g2058	--	mechanosensitive channel MscK isoform X3 [Cephus cinctus]
g2801	brk1-b	probable protein BRICK1-B isoform X2 [Bombus terrestris]
g2779	ascc3	activating signal cointegrator 1 complex subunit 3 [Apis cerana]
g6778	ABCF3	ATP-binding cassette sub-family F member 3 isoform X1 [Apis cerana]
g6422	BRPF1	Peregrin [Apis cerana cerana]
g5543	--	neuropeptides capa receptor [Apis cerana cerana]
g2754	Rrnad1	protein RRNAD1 isoform X1 [Apis mellifera]
g2841	UBE2G2	Ubiquitin-conjugating enzyme E2 G2, partial [Melipona quadrifasciata]
g7077	NDUFS4	NADH dehydrogenase [ubiquinone] iron-sulfur protein [Apis cerana cerana]
g3574	Impa1	Inositol monophosphatase [Apis cerana cerana]
g2031	TAF3	Transcription initiation factor TFIID subunit [Apis cerana cerana]
g1471	slx1a	Structure-specific endonuclease subunit slx1 [Apis cerana cerana]
g2794	Npl4	Nuclear protein localization protein [Apis cerana cerana]
g3582	Uch	ubiquitin carboxyl-terminal hydrolase [Apis cerana]
g6781	pfdn1	prefoldin subunit 1 [Apis cerana]
g6408	resilin	pro-resilin-like [Apis cerana]
g7074	Tbp	TATA-box-binding protein [Apis cerana cerana]
g2061	--	asparagine-rich protein-like [Ceratina calcarata]
g2774	RPTOR	Regulatory-associated protein of mTOR [Apis cerana cerana]
g8791	--	-
g3383	cdd	cytidine deaminase [Bombus impatiens]
g2802	SPATA20	Spermatogenesis-associated protein [Apis cerana cerana]
g6397	Tssk1b	testis-specific serine/threonine-protein kinase 1-like [Apis cerana]
g2742	DRG2	developmentally-regulated GTP-binding protein 2 [Apis florea]
g2805	Cacna1g	voltage-dependent T-type calcium channel subunit alpha-1G isoform X3 [Bombus terrestris]
g2207	GLRA3	PREDICTED: LOW QUALITY PROTEIN: laminin subunit beta-1 [Habropoda laboriosa]
g8792	--	-
g7028	AMFR	Autocrine motility factor receptor [Apis cerana cerana]
g2032	--	Transcription initiation factor TFIID subunit [Apis cerana cerana]
g7316	Adk2	Adenylate kinase 2 [Apis cerana cerana]
g7054	mtSSB	single-stranded DNA-binding protein, mitochondrial [Apis cerana]
g3602	wge	Protein winged eye [Apis cerana cerana]
g7013	ARHGAP39	myosin-G heavy chain isoform X1 [Bombus impatiens]
g7308	leng8	Leukocyte receptor cluster member [Apis cerana cerana]
g8570	SLC35F6	Transmembrane protein C2orf18 [Apis cerana cerana]
g5541	D11DS	Acyl-CoA Delta(11) desaturase [Apis cerana cerana]
g10579	--	Transposable element Tc3 transposase [Apis cerana cerana]
g3386	PPP4R2r	serine/threonine-protein phosphatase 4 regulatory subunit 2-like [Apis cerana]
g3389	COG2	Conserved oligomeric Golgi complex subunit [Apis cerana cerana]
g2060	TSPAN7	Tetraspanin-7 [Apis cerana cerana]
g5546	HPGDS	glutathione S-transferase-like [Apis cerana]
g7020	gna0	Guanine nucleotide-binding protein G(o) subunit alpha [Apis cerana cerana]
g6393	CLGN	Calnexin [Apis cerana cerana]
g7041	ELOVL6	Elongation of very long chain fatty acids protein [Apis cerana cerana]
g9677	Ttll9	probable tubulin polyglutamylase TTLL9 isoform X1 [Apis cerana]
g6777	--	WAS/WASL-interacting protein family member 3 [Apis cerana]
g2052	--	PREDICTED: serine-rich adhesin for platelets-like [Eufriesea mexicana]
g2777	CNOT2	CCR4-NOT transcription complex subunit 2 [Apis cerana]
g2808	Cant1	Soluble calcium-activated nucleotidase [Apis cerana cerana]
g4115	--	Protein sidekick-1 [Apis cerana cerana]
g7322	DHX30	ATP-dependent RNA helicase DHX30 [Apis cerana]
g5536	D11DS	Acyl-CoA Delta(11) desaturase [Apis cerana cerana]
g7018	ranbp10	Ran-binding protein [Apis cerana cerana]
g95	gss	Glutathione synthetase [Apis cerana cerana]
g6770	vps33b	vacuolar protein sorting-associated protein 33B isoform X1 [Apis cerana]
g3578	AGAP009593	zinc carboxypeptidase-like [Apis cerana]
g1472	TMEM53	transmembrane protein 53 [Apis cerana]
g7055	aop	Ets DNA-binding protein pokkuri [Apis cerana cerana]
g3394	Vps13	vacuolar protein sorting-associated protein 13C isoform X1 [Apis mellifera]
g6773	--	Restriction of telomere capping protein 5 [Melipona quadrifasciata]
g6396	--	Peptidyl-prolyl cis-trans isomerase CWC27 like protein [Eufriesea mexicana]
g2078	--	-
g2045	--	Serine/threonine-protein kinase minibrain [Eufriesea mexicana]
g6416	Ift172	intraflagellar transport protein 172 homolog [Apis cerana]
g2751	YME1L	ATP-dependent zinc metalloprotease [Apis cerana cerana]
g2053	Cript	cysteine-rich PDZ-binding protein [Apis florea]
g10263	mindy3	ubiquitin carboxyl-terminal hydrolase MINDY-3 homolog [Apis cerana]
g7044	Lip1	lipase 3 [Apis cerana]
g2817	acbd6	acyl-CoA-binding domain-containing protein 6 [Apis cerana]
g7012	PNLIP	Pancreatic triacylglycerol lipase [Apis cerana cerana]
g8572	--	abscission/NoCut checkpoint regulator [Apis cerana]
g6410	RPL35	ribosomal protein L35 [Apis mellifera]
g2084	--	aquaporin-11 [Apis cerana]
g2842	RpL28	60S ribosomal protein L28-like [Apis cerana]
g2796	SLC26A11	Sodium-independent sulfate anion transporter [Apis cerana cerana]
g6425	RAB11A	Ras-related protein Rab-11A [Apis cerana cerana]
g3573	PRPF4B	Serine/threonine-protein kinase PRP4 [Apis cerana cerana]
g3583	BRAFLDRAFT_56888	alpha-L-fucosidase isoform X1 [Apis cerana]
g5532	--	mucin-17-like [Apis cerana]
g7051	--	tumor necrosis factor receptor superfamily member wengen isoform X1 [Apis mellifera]
g7059	ube2t	Ubiquitin-conjugating enzyme E2 T [Apis cerana cerana]
g7318	MIPEP	Mitochondrial intermediate peptidase [Apis cerana cerana]
g10673	--	Short transient receptor potential channel 5, partial [Dufourea novaeangliae]
g2205	--	Thioredoxin domain-containing protein [Apis cerana cerana]
g6385	MGAT1	Alpha-1,3-mannosyl-glycoprotein 2-beta-N-acetylglucosaminyltransferase [Apis cerana cerana]
g3391	CUL3	Cullin-3 [Apis cerana cerana]
g2746	Kctd5	BTB/POZ domain-containing protein KCTD5 [Apis florea]
g2047	--	speckle targeted PIP5K1A-regulated poly(A) polymerase [Apis cerana]
g2023	--	hypothetical protein APICC_05144 [Apis cerana cerana]
g7057	Septin4	Septin-4 [Apis cerana cerana]
g97	RPH3A	Rabphilin-3A [Apis cerana cerana]
g2812	--	formin-like protein 7 isoform X1 [Manduca sexta]
g5545	GstS1	Glutathione S-transferase [Apis cerana cerana]
g2784	ACP21	Larval cuticle protein A3A [Apis cerana cerana]
g10678	--	dnaJ subfamily C [Apis cerana cerana]
g9676	Efa6	PH and SEC7 domain-containing protein 2 isoform X1 [Apis mellifera]
g7047	--	Transcription factor Adf-1 [Apis cerana cerana]
g6414	gadl1	Cysteine sulfinic acid decarboxylase [Apis cerana cerana]
g7076	--	Alpha-tubulin N-acetyltransferase [Eufriesea mexicana]
g7046	foxred1	FAD-dependent oxidoreductase domain-containing protein [Apis cerana cerana]
g2744	--	BTB/POZ domain-containing protein KCTD5 [Eufriesea mexicana]
g2083	SENP7	sentrin-specific protease 6 [Apis cerana]
g6774	coro1ca	Coronin-1C [Apis cerana cerana]
g7022	Galphao	guanine nucleotide-binding protein G(o) subunit alpha isoform X4 [Bombus terrestris]
g6771	eIF3-S8	Eukaryotic translation initiation factor [Apis cerana cerana]
g7082	--	Polycomb complex protein BMI-1 [Dufourea novaeangliae]
g2055	--	probable WRKY transcription factor protein 1 [Apis cerana]
g2833	Cyp303a1	cytochrome P450-like protein [Apis cerana cerana]
g2770	PMM2	phosphomannomutase [Apis cerana]
g2809	--	hypothetical protein APICC_01704 [Apis cerana cerana]
g2815	Sirt7	NAD-dependent protein deacetylase sirtuin-7 [Apis cerana]
g3396	osa	Trithorax group protein osa [Apis cerana cerana]
g2803	--	glutamic acid-rich protein-like [Apis cerana]
g1464	Trf4-1	PAP-associated domain-containing protein [Apis cerana cerana]
g3377	Madm	Nuclear receptor-binding protein [Apis cerana cerana]
g7070	--	zinc finger protein 184 [Apis cerana]
g3591	--	hypothetical protein APICC_09288 [Apis cerana cerana]
g7060	nito	RNA-binding protein spenito isoform X1 [Apis mellifera]
g7066	KLHDC4	Kelch domain-containing protein [Apis cerana cerana]
g2806	SUN1	SUN domain-containing protein [Apis cerana cerana]
g7321	TATDN1	deoxyribonuclease tatdn1 [Lasius niger]
g7075	exosc6	Exosome complex exonuclease MTR3 [Apis cerana cerana]
g96	Rph3al	rabphilin-1 [Apis florea]
g8562	LPP	thyroid receptor-interacting protein 6 isoform X1 [Apis cerana]
g2738	ALG1	Chitobiosyldiphosphodolichol beta-mannosyltransferase [Apis cerana cerana]
g10571	SLC4A1AP	kanadaptin [Apis cerana]
g6391	ric8a	synembryn [Apis cerana]
g6427	tada3-b	transcriptional adapter 3-B [Apis cerana]
g2081	--	sentrin-specific protease 7-like isoform X4 [Nomia melanderi]
g5581	--	histone-lysine N-methyltransferase SETMAR-like [Apis dorsata]
g6783	fam120a	constitutive coactivator of PPAR-gamma-like protein 1 [Apis cerana]
g7023	--	PiggyBac transposable element-derived protein [Apis cerana cerana]
g2068	IKBKB	Inhibitor of nuclear factor kappa-B kinase subunit beta [Apis cerana cerana]
g10599	USP7	Ubiquitin carboxyl-terminal hydrolase [Apis cerana cerana]
g2201	mRpL52	39S ribosomal protein L52 [Apis cerana cerana]
g10262	--	transmembrane protein 242 [Apis mellifera]
g2067	GCN1	eIF-2-alpha kinase activator GCN1 [Apis cerana]
g1460	Sirup	succinate dehydrogenase assembly factor 4, mitochondrial [Apis mellifera]
g7052	Lcch3	Gamma-aminobutyric acid receptor subunit beta [Apis cerana cerana]
g10266	Tkfc	Bifunctional ATP-dependent dihydroxyacetone kinase/FAD-AMP lyase (cyclizing) [Apis cerana cerana]
g7063	dpa	DNA replication licensing factor MCM4 [Apis cerana]
g7040	--	Mariner Mos1 transposase [Apis cerana cerana]
g7306	Trl	zinc finger protein 239-like isoform X2 [Apis dorsata]
g2027	twk-7	TWiK family of potassium channels protein [Apis cerana cerana]
g3382	Ube4b	ubiquitin conjugation factor E4 B isoform X1 [Apis cerana]
g5542	PK1-R	Neuromedin-U receptor [Apis cerana cerana]
g6415	ARFGEF1	Brefeldin A-inhibited guanine nucleotide-exchange protein [Apis cerana cerana]
g10265	--	-
g6384	--	-
g2775	--	Transmembrane protein [Apis cerana cerana]
g7073	Cfap44	cilia- and flagella-associated protein 44 isoform X2 [Apis dorsata]
g2050	CLASRP	LOW QUALITY PROTEIN: CLK4-associating serine/arginine rich protein [Apis florea]
g10272	--	Eukaryotic translation initiation factor [Apis cerana cerana]
g2070	SMSr	sphingomyelin synthase-related 1 [Apis cerana]
g2780	Dcun1d3	DCN1 protein [Apis cerana cerana]
g10578	--	hypothetical protein APICC_05063 [Apis cerana cerana]
g7021	Galphao	guanine nucleotide-binding protein G(o) subunit alpha [Apis cerana]
g8564	RERE	Arginine-glutamic acid dipeptide repeats protein [Apis cerana cerana]
g2062	--	Heterogeneous nuclear ribonucleoprotein A1, A2/B1 like protein [Habropoda laboriosa]
g6390	ttk	Protein bric-a-brac [Apis cerana cerana]
g2042	--	-
g2835	XPR1	Xenotropic and polytropic retrovirus receptor [Apis cerana cerana]
g2791	--	late cornified envelope-like proline-rich protein 1 [Apis cerana]
g8567	--	testis-expressed protein 10 homolog [Apis cerana]
g2789	--	PREDICTED: zinc finger and SCAN domain-containing protein 29-like [Amphimedon queenslandica]
g2082	--	ubiquitin-like-specific protease 2 isoform X3 [Ceratina calcarata]
g6386	HPF1	histone PARylation factor 1 isoform X2 [Apis cerana]
g2059	RpL11	60S ribosomal protein L11 [Apis cerana cerana]
g2056	--	hypothetical protein APICC_07351 [Apis cerana cerana]
g2755	MED8	Mediator of RNA polymerase II transcription subunit [Apis cerana cerana]
g5538	D11DS	Acyl-CoA desaturase [Apis cerana cerana]
g4110	RASGRF1	ras-specific guanine nucleotide-releasing factor 1 isoform X3 [Apis cerana]
g2785	ACP21	serum response factor homolog A-like [Apis cerana]
g2820	--	hypothetical protein APICC_07373 [Apis cerana cerana]
g2206	rudhira	Breast carcinoma-amplified sequence [Apis cerana cerana]
g10681	mRpL32	39S ribosomal protein L32, mitochondrial [Apis cerana]
g106	ZC3H11A	zinc finger CCCH domain-containing protein 11A-like [Apis cerana]
g10575	--	-
g2778	ascc3	activating signal cointegrator 1 complex subunit 3 [Apis cerana]
g2781	RBBP6	LOW QUALITY PROTEIN: E3 ubiquitin-protein ligase RBBP6 [Apis florea]
g2807	ttc39c	Tetratricopeptide repeat9C [Apis cerana cerana]
g4112	RXLR161	PREDICTED: adenylate kinase isoenzyme 5-like [Wasmannia auropunctata]
g6412	galla-1	MIP18 family protein galla-1 [Apis cerana]
g2740	--	NHP2-like protein 1 [Eufriesea mexicana]
g2018	--	odorant receptor 167 [Apis cerana cerana]
g3392	IDH1	isocitrate dehydrogenase [NADP] cytoplasmic [Apis cerana]
g3380	Mlf	Myeloid leukemia factor [Apis cerana cerana]
g3384	MTOR	serine/threonine-protein kinase mTOR [Apis cerana]
g2029	RSBN1L	Round spermatid basic protein [Apis cerana cerana]
g3588	AGAP005828	alpha-tubulin N-acetyltransferase isoform X1 [Bombus terrestris]
g7309	Pka-R1	cAMP-dependent protein kinase type I regulatory subunit isoform X1 [Bombus terrestris]
g6786	--	27 kDa hemolymph protein isoform X1 [Apis cerana]
g2076	--	-
g3379	--	AAEL013987-PA [Aedes aegypti]
g2792	Npl4	Nuclear protein localization protein [Apis cerana cerana]
g2046	--	telomerase reverse transcriptase isoform X1 [Apis cerana]
g7014	rab18b	ras-related protein Rab-18-B [Apis cerana]
g6413	gpt2	alanine aminotransferase 1 [Apis cerana]
g2837	rnf41	PREDICTED: E3 ubiquitin-protein ligase NRDP1 isoform X2 [Megachile rotundata]
g10604	--	Transcript 48 [Anopheles darlingi]
g2767	--	protein PFC0760c isoform X1 [Apis cerana]
g7061	DNAAF5	HEAT repeat-containing protein [Apis cerana cerana]
g6775	GPD2	Glycerol-3-phosphate dehydrogenase [Apis cerana cerana]
g2759	GTF3C5	General transcription factor 3C polypeptide [Apis cerana cerana]
g1463	cya-4	cytochrome c oxidase subunit 4 isoform 1, mitochondrial [Apis mellifera]
g6407	SLC7A14	cationic amino acid transporter [Apis cerana cerana]
g2075	--	-
g6392	brat	brain tumor protein isoform X1 [Apis cerana]
g4114	--	hypothetical protein APICC_05078 [Apis cerana cerana]
g7049	--	AAEL009711-PA, partial [Aedes aegypti]
g10723	scaf	Ovochymase-1 [Apis cerana cerana]
g2199	ARHGEF12	Rho guanine nucleotide exchange factor [Apis cerana cerana]
g3397	CG1129	Mannose-1-phosphate guanyltransferase beta [Apis cerana cerana]
g7065	Exo70	exocyst complex component 7 [Apis cerana]
g10603	CG5098	Retinoic acid-induced protein 1 [Harpegnathos saltator]
g3401	EAG_01737	prohormone-4 [Apis cerana]
g1465	SLC35G1	Transmembrane protein [Apis cerana cerana]
g2745	GID4	glucose-induced degradation protein 4 homolog isoform X1 [Ceratina calcarata]
g93	BLMH	Bleomycin hydrolase [Apis cerana cerana]
g2041	PMS2	Mismatch repair endonuclease PMS2 [Apis cerana cerana]
g10600	--	Ubiquitin carboxyl-terminal hydrolase 7, partial [Eufriesea mexicana]
g2210	Pld1	Phospholipase D1 [Apis cerana cerana]
g2063	--	Callisulfakinin [Apis cerana cerana]
g7056	aop	Ets DNA-binding protein pokkuri [Apis cerana cerana]
g6426	slc25a40	Solute carrier family [Apis cerana cerana]
g7015	rcc2	protein RCC2 homolog [Apis cerana]
g3399	ARF6	ADP-ribosylation factor 6, partial [Eufriesea mexicana]
g5580	--	venom protein [Ampulex compressa]
g2026	CERS6	LAG1 longevity assurance [Apis cerana cerana]
g2038	Nudt3	diphosphoinositol polyphosphate phosphohydrolase 1 [Apis cerana]
g8568	abcb6	ATP-binding cassette sub-family B member 6, mitochondrial [Apis cerana]
g3387	CanB2	calcineurin subunit B type 2 [Apis dorsata]
g100	Gnl2	nucleolar GTP-binding protein 2 [Apis cerana]
g2203	Sphk2	Sphingosine kinase [Apis cerana cerana]
g10674	--	-
g8571	Samui	BAG domain-containing protein Samui isoform X1 [Apis cerana]
g7317	Cul4b	cullin-4A [Apis dorsata]
g6389	--	reticulon-4 receptor-like 2 isoform X3 [Apis cerana]
g3395	VPS13C	Vacuolar protein sorting-associated protein [Apis cerana cerana]
g2033	TAF3	Transcription initiation factor TFIID subunit [Apis cerana cerana]
g5535	--	Glutamate receptor [Apis cerana cerana]
g2776	MLYCD	Malonyl-CoA decarboxylase [Apis cerana cerana]
g7029	Dad1	dolichyl-diphosphooligosaccharide--protein glycosyltransferase subunit DAD1 [Apis mellifera]
g2758	Ak5	Adenylate kinase isoenzyme [Apis cerana cerana]
g3393	--	Zinc finger protein [Apis cerana cerana]
g2819	MFSD11	UNC93 protein MFSD11 [Apis cerana cerana]
g8566	ATP13A3	probable cation-transporting ATPase 13A3 [Apis cerana]
g6399	l(2)37Cg	probable DNA-directed RNA polymerases I and III subunit RPAC2 [Apis mellifera]
g5544	GstS1	sigma-class glutathione S-transferase [Apis cerana cerana]
g2064	--	odorant receptor 43a-like isoform X2 [Apis mellifera]
g7083	--	SCO-spondin [Apis cerana cerana]
g1469	Tao	serine/threonine-protein kinase Tao [Apis florea]
g2813	--	hypothetical protein APICC_08420 [Apis cerana cerana]
g6419	apc	adenomatous polyposis coli protein [Apis cerana]
g7085	CG7218	protein TAPT1 homolog isoform X2 [Apis mellifera]
g5533	TMA16	translation machinery-associated protein 16 homolog [Apis cerana]
g2800	--	Pyrazinamidase/nicotinamidase [Eufriesea mexicana]
g7311	Slc25a51	solute carrier family 25 member 51 [Apis mellifera]
g9684	--	ABC transporter G family member [Apis cerana cerana]
g2839	SLC66A3	PQ-loop repeat-containing protein 3 [Apis cerana]
g7016	Zfand2b	AN1-type zinc finger protein [Apis cerana cerana]
g9687	NMNAT1	Nicotinamide mononucleotide adenylyltransferase [Apis cerana cerana]
g2788	Smc6	Structural maintenance of chromosomes protein [Apis cerana cerana]
g8557	Oaz	zinc finger protein 423 homolog isoform X3 [Apis cerana]
g7050	tmem41b	transmembrane protein 41B [Apis cerana]
g7035	--	PREDICTED: cell death regulator Aven isoform X1 [Neodiprion lecontei]
g2019	--	natterin-3-like [Apis cerana]
g1458	DHX34	probable ATP-dependent RNA helicase DHX34 [Apis cerana]
g7071	ntmt1	N-terminal Xaa-Pro-Lys N-methyltransferase 1 isoform X1 [Apis cerana]
g3381	--	gametocyte-specific factor 1 [Apis cerana]
g7072	AP2S1	AP-2 complex subunit sigma [Melipona quadrifasciata]
g2793	PPIF	Peptidyl-prolyl cis-trans isomerase F [Apis cerana cerana]
g2034	--	polyglutamine-repeat protein pqn-41-like [Apis cerana]
g3584	CNDP2	cytosolic non-specific dipeptidase [Apis cerana]
g2024	--	mitochondrial import inner membrane translocase subunit Tim29 isoform X1 [Apis cerana]
g2040	PMS2	mismatch repair endonuclease PMS2 [Apis cerana]
g4113	--	Copia protein [Apis cerana cerana]
g10574	--	Retrovirus-related Pol polyprotein from type-1 retrotransposable element R2 [Apis cerana cerana]
g2020	--	-
g7081	Commd3	COMM domain-containing protein 3 [Apis cerana]
g2840	SOCS7	Suppressor of cytokine signaling [Apis cerana cerana]
g7037	--	glycine-rich cell wall structural protein [Apis cerana]
g6420	SmD3	small nuclear ribonucleoprotein Sm D3 [Apis mellifera]
g3579	4CLL7	luciferin 4-monooxygenase-like isoform X1 [Apis cerana]
g2795	Desi1	PPPDE peptidase domain-containing protein [Apis cerana cerana]
g1462	PBRM1	Protein polybromo-1 [Apis cerana cerana]
g2016	--	hypothetical protein APICC_00581 [Apis cerana cerana]
g104	POP4	Ribonuclease P protein subunit p29 [Apis cerana cerana]
g8793	HMCN1	Lachesin [Apis cerana cerana]
g10606	--	Gastrula zinc finger protein [Apis cerana cerana]
g2783	popdc2	Blood vessel epicardial substance [Apis cerana cerana]
g7010	RNASEH1	Ribonuclease H1 [Apis cerana cerana]
g3597	CDK9	cyclin-dependent kinase 9 [Apis florea]
g2069	Sec63	Translocation protein SEC63 [Apis cerana cerana]
g2810	--	histone-lysine N-methyltransferase SETMAR [Apis cerana cerana]
g103	Chc	clathrin heavy chain [Apis cerana]
g2074	lov	protein jim lovell [Apis cerana]
g3595	--	SPARC-related modular calcium-binding protein 1 [Eufriesea mexicana]
g1468	Vps33a	vacuolar protein sorting-associated protein 33A [Apis cerana]
g2756	TSC2	tuberin isoform X1 [Apis cerana]
g2021	--	hypothetical protein APICC_05117 [Apis cerana cerana]
g1466	Tango2	transport and Golgi organization protein 2 [Apis cerana]
g5539	D11DS	acyl-CoA Delta(11) desaturase [Apis cerana]
g8558	--	CBP80/20-dependent translation initiation factor-like isoform X1 [Diabrotica virgifera virgifera]
g6403	Pex16	Peroxisomal membrane protein PEX16 [Apis cerana cerana]
g2823	CYTH1	cytohesin-1 isoform X1 [Osmia bicornis bicornis]
g7087	FEM1B	protein fem-1 homolog B [Apis cerana]
g10264	gw	protein Gawky isoform X1 [Apis mellifera]
g2039	GRWD1	Glutamate-rich WD repeat-containing protein [Apis cerana cerana]
g2769	Auh	methylglutaconyl-CoA hydratase, mitochondrial [Apis cerana]
g2079	DAGLB	Sn1-specific diacylglycerol lipase beta [Apis cerana cerana]
g8569	ACLY	ATP-citrate synthase [Apis cerana cerana]
g10601	INPP5E	inositol polyphosphate 5-phosphatase E isoform X2 [Apis cerana]
g3589	Plpp6	Presqualene diphosphate phosphatase [Apis cerana cerana]
g6785	CAPSL	Calcyphosin protein [Apis cerana cerana]
g6388	Ndufa9	NADH dehydrogenase [ubiquinone] 1 alpha subcomplex subunit [Apis cerana cerana]
g6402	ilrun	protein ILRUN [Apis dorsata]
g5537	Scd4	Acyl-CoA desaturase [Apis cerana cerana]
g92	slgA	proline dehydrogenase 1, mitochondrial [Apis florea]
g2797	--	RNA-binding protein [Apis cerana cerana]
g5547	CarT	Organic cation transporter [Apis cerana cerana]
g2757	flower	calcium channel flower isoform X2 [Apis mellifera]
g2743	Rab40c	ras-related protein Rab-40C [Bombus terrestris]
g2051	lin-10	protein lin-10 isoform X1 [Apis cerana]
g7033	Sel1l	protein sel-1 homolog 1 [Apis cerana]
g2088	ine	sodium- and chloride-dependent GABA transporter ine [Apis cerana]
g3577	AcCoAS	Acetyl-coenzyme A synthetase [Apis cerana cerana]
g3587	Cyp4aa1	cytochrome P450 4aa1 [Apis cerana cerana]
g99	CG7766	phosphorylase b kinase regulatory subunit alpha [Apis cerana cerana]
g6780	Mi-2	Chromodomain-helicase-DNA-binding protein Mi-2 like protein [Eufriesea mexicana]
g2044	--	serine/threonine-protein kinase minibrain [Bombus terrestris]
g3601	--	Protein winged eye [Apis cerana cerana]
g7307	--	TRAF3-interacting protein 1-like [Camponotus floridanus]
g3378	GPR155	Integral membrane protein [Apis cerana cerana]
g2772	--	PREDICTED: THAP domain-containing protein 1-like [Trachymyrmex cornetzi]
g2763	VPS52	vacuolar protein sorting-associated protein 52 homolog [Apis cerana]
g6406	timmdc1	Transmembrane protein C3orf1 [Apis cerana cerana]
g4109	rasgrf2	ras-specific guanine nucleotide-releasing factor 1 isoform X4 [Apis cerana]
g2782	Fopnl	lisH domain-containing protein FOPNL isoform X1 [Apis mellifera]
g2760	--	C-type lectin-S2 [Hepialus xiaojinensis]
g2818	Arhgap44	rho GTPase-activating protein 44 isoform X1 [Apis cerana]
g6784	HSP90B1	Endoplasmin [Apis cerana cerana]
g3388	--	transmembrane protein 183B [Apis cerana]
g2048	--	Splicing factor, arginine/serine-rich [Apis cerana cerana]
g2741	AGAP006130	eukaryotic translation initiation factor 3 subunit L [Apis florea]
g7084	SCYL2	SCY1-like protein 2 isoform X1 [Apis cerana]
g3594	MED23	Mediator of RNA polymerase II transcription subunit [Apis cerana cerana]
g6401	FOXA3	Forkhead transcription factor HCM1 [Melipona quadrifasciata]
g6398	RPS2	40S ribosomal protein S2 [Apis cerana cerana]
g10267	MICU1	Calcium-binding atopy-related autoantigen [Apis cerana cerana]
g3575	AcCoAS	acetyl-coenzyme A synthetase [Apis mellifera]
g10605	--	Zinc finger protein [Apis cerana cerana]
g2085	--	LOW QUALITY PROTEIN: probable basic-leucine zipper transcription factor Q, partial [Apis cerana]
g2200	mRpL13	39S ribosomal protein L13, mitochondrial [Apis cerana]
g6772	DNAJC7	dnaJ homolog subfamily C member 7 isoform X2 [Apis cerana]
g7036	ENTPD5	ectonucleoside triphosphate diphosphohydrolase 5 isoform X1 [Apis cerana]
g6409	--	unconventional prefoldin RPB5 interactor-like protein isoform X1 [Apis cerana]
g10576	R1A1-element\ORF2	Retrovirus-related Pol polyprotein from type-1 retrotransposable element R1 [Eumeta japonica]
g7313	LCMT1	leucine carboxyl methyltransferase 1 [Apis florea]
g2750	ubac1	ubiquitin-associated domain-containing protein 1 [Apis cerana]
g2204	RpL18	60S ribosomal protein L18 [Apis cerana cerana]
g2043	mnb	Serine/threonine-protein kinase minibrain [Apis cerana cerana]
g9675	trr	Histone-lysine N-methyltransferase trr [Apis cerana cerana]
g7034	--	cilia- and flagella-associated protein 157 [Apis mellifera]
g2202	--	Ankyrin repeat domain-containing protein [Apis cerana cerana]
g3593	GSTO2	pyrimidodiazepine synthase [Apis cerana]
g2804	Cacna1i	Voltage-dependent T-type calcium channel subunit alpha-1I [Apis cerana cerana]
g1459	PDHB	pyruvate dehydrogenase E1 component subunit beta, mitochondrial [Apis cerana]
g3398	Uap1	UDP-N-acetylhexosamine pyrophosphorylase isoform X1 [Apis cerana]
g7069	TDRD12	Tudor domain-containing protein [Apis cerana cerana]
g6787	IFRD1	interferon-related developmental regulator 1 [Apis cerana]
g2764	Klp61F	Bipolar kinesin [Apis cerana cerana]
g7038	NIP7	60S ribosome subunit biogenesis protein NIP7 [Apis cerana cerana]
g2739	ATAD5	MATH and LRR domain-containing protein PFE0570w isoform X1 [Apis cerana]
g2838	LanA	Laminin subunit alpha [Apis cerana cerana]
g6404	Tollip	Toll-interacting protein [Apis cerana cerana]
g2749	ccdc25	coiled-coil domain-containing protein 25 isoform X1 [Apis cerana]
g10273	SRP54	Signal recognition particle [Apis cerana cerana]
g7025	Hnf4	Transcription factor HNF-4 [Apis cerana cerana]
g6411	--	L-selectin [Apis cerana cerana]
g2015	--	odorant receptor 85b-like [Apis florea]
g7030	cbc	protein CLP1 homolog [Apis cerana]
g8559	ACBD5	acyl-CoA-binding domain-containing protein 4 isoform X1 [Apis cerana]
g2822	comt	vesicle-fusing ATPase 1-like [Apis dorsata]
g6788	--	F-box/LRR-repeat protein 21 isoform X4 [Anoplophora glabripennis]
g3585	HBS1L	HBS1-like protein isoform X2 [Apis cerana]
g7017	RTRAF	RNA transcription, translation and transport factor protein [Apis dorsata]
g2766	SERPINB1	Alaserpin [Apis cerana cerana]
g7024	gins3	DNA replication complex GINS protein PSF3 [Apis cerana cerana]
g8790	--	-
g2030	RSBN1L	Round spermatid basic protein [Apis cerana cerana]
g7019	ranbp9	Ran-binding protein [Apis cerana cerana]
g2798	--	Pyrazinamidase/nicotinamidase [Eufriesea mexicana]
g6387	ALG8	dolichyl pyrophosphate Glc1Man9GlcNAc2 alpha-1,3-glucosyltransferase [Apis cerana cerana]
g9686	--	Nicotinamide mononucleotide adenylyltransferase 1 [Melipona quadrifasciata]
g2811	rho	Protein rhomboid [Apis cerana cerana]
g102	RpLP2	60S acidic ribosomal protein P2 [Apis cerana cerana]
g3599	zgc:103697	UPF0428 protein CXorf56 homolog [Apis cerana]
g6417	Crhbp	Corticotropin-releasing factor-binding protein [Apis cerana cerana]
g7053	Grd	gamma-aminobutyric acid receptor alpha-like [Apis cerana]
g2747	LAMTOR2	ragulator complex protein LAMTOR2 [Apis florea]
g7064	Rac1	Ras-related protein Rac1 [Apis cerana cerana]
g6421	Zfand6	AN1-type zinc finger protein [Apis cerana cerana]
g1467	Fancd2	Fanconi anemia group D2 protein isoform X1 [Apis cerana]
g2054	SLC16A13	Monocarboxylate transporter [Apis cerana cerana]
g3400	Vps50	syndetin [Apis cerana]
g7042	--	-
g6395	APC10	anaphase-promoting complex subunit 10 [Apis cerana]
g6423	UPB1	beta-ureidopropionase [Apis cerana]
g2737	snu13	NHP2 protein [Apis cerana cerana]
g3598	--	BTB/POZ domain-containing protein [Apis cerana cerana]
g5531	--	LOW QUALITY PROTEIN: mucin-17 [Apis florea]
g2022	brat	brain tumor protein-like [Apis cerana]
g8561	Mvl	Protein Malvolio [Apis cerana cerana]
g2790	SERPINI1	Antitrypsin [Apis cerana cerana]
g8560	ACPP	Prostatic acid phosphatase [Apis cerana cerana]
g2028	l(2)tid	Protein tumorous imaginal discs [Apis cerana cerana]
g2768	--	protein PFC0760c isoform X1 [Apis cerana]
g5534	--	Programmed cell death protein 2-like protein [Trachymyrmex zeteki]
g6424	YL-1	vacuolar protein sorting-associated protein 72 homolog isoform X1 [Apis cerana]
g7310	SNTG1	Gamma-1-syntrophin [Apis cerana cerana]
g98	mRpL28	39S ribosomal protein L28, mitochondrial [Apis cerana]
g2821	--	uncharacterized protein LOC108001244 [Apis cerana]
g3596	Smoc2	SPARC-related modular calcium-binding protein [Apis cerana cerana]
g6400	--	DNA ligase 1 [Apis mellifera]
g7088	pea	ATP-dependent RNA helicase DHX8 [Apis cerana]
g7068	Ankle1	Ankyrin repeat and LEM domain-containing protein [Apis cerana cerana]
g6776	Sp4	transcription factor Sp4 isoform X1 [Apis cerana]
g6782	NRDC	nardilysin isoform X1 [Apis cerana]
g7089	AAEL009648	ectopic P granules protein 5 homolog isoform X1 [Apis cerana]
g7026	Hnf4	Transcription factor HNF-4 [Apis cerana cerana]

## Sheet: Table S4
Table S4. 565 selected genes of A. cerana in Mangkang
GeneID	Symbol	Description
g3388	--	transmembrane protein 183B [Apis cerana]
g6341	--	AAEL001062-PA [Aedes aegypti]
g8243	GLRX2	Glutaredoxin-C4 [Apis cerana cerana]
g2827	A4galt	splicing factor, arginine/serine-rich [Apis cerana cerana]
g9782	Imp3	U3 small nucleolar ribonucleoprotein [Apis cerana cerana]
g2044	--	serine/threonine-protein kinase minibrain [Bombus terrestris]
g3395	VPS13C	Vacuolar protein sorting-associated protein [Apis cerana cerana]
g3592	ARAP2	Arf-GAP with Rho-GAP domain, ANK repeat and PH domain-containing protein [Apis cerana cerana]
g7975	--	Transmembrane protein C9orf91 [Apis cerana cerana]
g10600	--	Ubiquitin carboxyl-terminal hydrolase 7, partial [Eufriesea mexicana]
g2797	--	RNA-binding protein [Apis cerana cerana]
g7976	--	UPF0449 protein C19orf25 homolog [Bombus impatiens]
g3385	ABCB10	ATP-binding cassette sub-family B member 10, mitochondrial [Apis cerana]
g8194	MCU	calcium uniporter protein, mitochondrial isoform X1 [Apis cerana]
g6015	Bcr	Active breakpoint cluster region-related protein [Apis cerana cerana]
g2045	--	Serine/threonine-protein kinase minibrain [Eufriesea mexicana]
g1226	ANAPC7	anaphase-promoting complex subunit 7 [Apis cerana]
g8208	--	Protein ITFG3 [Trachymyrmex septentrionalis]
g9283	--	Pogo transposable element with ZNF domain [Apis cerana cerana]
g6819	OXCT1	Succinyl-CoA:3-ketoacid-coenzyme A transferase 1 [Apis cerana cerana]
g6020	LST	estrogen sulfotransferase-like [Apis cerana]
g10606	--	Gastrula zinc finger protein [Apis cerana cerana]
g1225	atg3	Autophagy-related protein [Apis cerana cerana]
g6810	Prdx5	peroxiredoxin-5, mitochondrial-like [Apis cerana]
g6807	AKAP9	A-kinase anchor protein [Apis cerana cerana]
g756	Cdc20	cell division cycle protein 20 homolog isoform X1 [Apis cerana]
g7055	aop	Ets DNA-binding protein pokkuri [Apis cerana cerana]
g7967	DNMT	DNA (cytosine-5)-methyltransferase PliMCI [Apis cerana cerana]
g2843	--	leucine-rich repeat-containing protein 24-like [Apis cerana]
g586	PEK	Eukaryotic translation initiation factor [Apis cerana cerana]
g9774	Mrpl21	39S ribosomal protein L21, mitochondrial [Apis cerana]
g762	SGTB	Small glutamine-rich tetratricopeptide repeat-containing protein alpha [Apis cerana cerana]
g10599	USP7	Ubiquitin carboxyl-terminal hydrolase [Apis cerana cerana]
g4420	Sec10	Exocyst complex component [Apis cerana cerana]
g2784	ACP21	Larval cuticle protein A3A [Apis cerana cerana]
g7042	--	-
g9780	got-1.2	aspartate aminotransferase, cytoplasmic [Apis cerana]
g9261	HIVEP1	Zinc finger protein [Apis cerana cerana]
g2825	--	cytohesin-1 protein [Apis cerana cerana]
g2739	ATAD5	MATH and LRR domain-containing protein PFE0570w isoform X1 [Apis cerana]
g6812	SSPO	hemocytin [Apis cerana]
g2062	--	Heterogeneous nuclear ribonucleoprotein A1, A2/B1 like protein [Habropoda laboriosa]
g6822	KEAP1	Kelch ECH-associated protein [Apis cerana cerana]
g3396	osa	Trithorax group protein osa [Apis cerana cerana]
g597	abhd13	protein ABHD13 isoform X1 [Apis cerana]
g3587	Cyp4aa1	cytochrome P450 4aa1 [Apis cerana cerana]
g590	His2A	histone H2A [Apis mellifera]
g4434	--	Zinc finger protein [Apis cerana cerana]
g9783	Pgm1	Phosphoglucomutase [Apis cerana cerana]
g7045	CHM	rab proteins geranylgeranyltransferase component A 1 [Apis cerana]
g7980	Pdss2	decaprenyl-diphosphate synthase subunit 2 isoform X1 [Apis cerana]
g601	Ica1	islet cell autoantigen 1 isoform X1 [Apis cerana]
g8199	--	Protein painting of fourth [Apis cerana cerana]
g6008	DENR	density-regulated protein homolog isoform X1 [Apis cerana]
g2775	--	Transmembrane protein [Apis cerana cerana]
g2740	--	NHP2-like protein 1 [Eufriesea mexicana]
g592	Mtch2	mitochondrial carrier homolog 2 isoform X2 [Apis mellifera]
g3376	PCMTD1	Brain-specific angiogenesis inhibitor [Apis cerana cerana]
g4436	STT3B	dolichyl-diphosphooligosaccharide--protein glycosyltransferase subunit STT3B isoform X2 [Apis cerana]
g9284	--	Ras-related protein Rab-31 [Apis cerana cerana]
g1224	--	membrane protein [Lasius niger]
g3573	PRPF4B	Serine/threonine-protein kinase PRP4 [Apis cerana cerana]
g9787	Vinc	Vinculin [Apis cerana cerana]
g7161	ATIC	Bifunctional purine biosynthesis protein PURH [Apis cerana cerana]
g3382	Ube4b	ubiquitin conjugation factor E4 B isoform X1 [Apis cerana]
g7110	PRDX6	peroxiredoxin-like protein [Apis mellifera]
g3588	AGAP005828	alpha-tubulin N-acetyltransferase isoform X1 [Bombus terrestris]
g758	--	F-box only protein 6 [Apis cerana]
g7053	Grd	gamma-aminobutyric acid receptor alpha-like [Apis cerana]
g2038	Nudt3	diphosphoinositol polyphosphate phosphohydrolase 1 [Apis cerana]
g1215	Sorbs2	SH3 domain-containing protein [Apis cerana cerana]
g3378	GPR155	Integral membrane protein [Apis cerana cerana]
g2824	--	cytohesin-1 protein [Apis cerana cerana]
g2816	mettl23	methyltransferase-like protein 23 [Apis mellifera]
g10670	--	hypothetical protein APICC_01597 [Apis cerana cerana]
g2808	Cant1	Soluble calcium-activated nucleotidase [Apis cerana cerana]
g7971	PYROXD1	pyridine nucleotide-disulfide oxidoreductase domain-containing protein 1 [Apis cerana]
g8232	Slc17a5	sialin [Camponotus floridanus]
g4428	mth2	G-protein coupled receptor Mth2 [Apis cerana]
g6027	PTPRN2	Receptor-type tyrosine-protein phosphatase N2 [Apis cerana cerana]
g2050	CLASRP	LOW QUALITY PROTEIN: CLK4-associating serine/arginine rich protein [Apis florea]
g2771	SGSH	N-sulfoglucosamine sulfohydrolase [Apis cerana cerana]
g6348	SODCP.2	superoxide dismutase [Cu-Zn], chloroplastic [Apis cerana]
g2833	Cyp303a1	cytochrome P450-like protein [Apis cerana cerana]
g2794	Npl4	Nuclear protein localization protein [Apis cerana cerana]
g765	Synj1	synaptojanin-1 [Apis cerana]
g2798	--	Pyrazinamidase/nicotinamidase [Eufriesea mexicana]
g6006	mettl16	U6 small nuclear RNA (adenine-(43)-N(6))-methyltransferase isoform X1 [Apis cerana]
g2743	Rab40c	ras-related protein Rab-40C [Bombus terrestris]
g7107	ATP6V0A1	V-type proton ATPase [Apis cerana cerana]
g6024	mettl2	Methyltransferase protein [Apis cerana cerana]
g6347	--	WD repeat-containing protein [Apis cerana cerana]
g1231	CDK10	cyclin-dependent kinase 10 isoform X1 [Apis dorsata]
g2765	KU70	ATP-dependent DNA helicase [Apis cerana cerana]
g10701	pol	Retrovirus-related Pol polyprotein from type-1 retrotransposable element R2 [Apis cerana cerana]
g8244	GBF1	Golgi-specific brefeldin A-resistance guanine nucleotide exchange factor 1 [Apis cerana]
g7175	Mtfmt	Methionyl-tRNA formyltransferase [Apis cerana cerana]
g2810	--	histone-lysine N-methyltransferase SETMAR [Apis cerana cerana]
g4117	--	Retrovirus-related Pol polyprotein from transposon TNT [Apis cerana cerana]
g7039	--	-
g4427	AQR	RNA helicase aquarius isoform X1 [Apis cerana]
g8239	KAT6B	histone acetyltransferase KAT6B [Apis cerana]
g9285	flz	Serine proteinase stubble [Apis cerana cerana]
g2046	--	telomerase reverse transcriptase isoform X1 [Apis cerana]
g589	His2B	histone H2B [Apis mellifera]
g2020	--	-
g753	Son	protein SON isoform X1 [Apis cerana]
g4096	mRpS24	28S ribosomal protein S24 [Apis cerana cerana]
g8210	Gfod1	glucose-fructose oxidoreductase domain-containing protein 1 isoform X1 [Apis cerana]
g2069	Sec63	Translocation protein SEC63 [Apis cerana cerana]
g4415	puf	ubiquitin carboxyl-terminal hydrolase 34 [Apis cerana]
g7172	SLC7A8	Y+L amino acid transporter [Apis cerana cerana]
g2066	--	Radial spoke head [Apis cerana cerana]
g6016	Tbh	Tyramine beta-hydroxylase [Apis cerana cerana]
g2061	--	asparagine-rich protein-like [Ceratina calcarata]
g2795	Desi1	PPPDE peptidase domain-containing protein [Apis cerana cerana]
g2768	--	protein PFC0760c isoform X1 [Apis cerana]
g598	--	Leucine-rich repeat neuronal protein [Apis cerana cerana]
g6813	Vps13D	Vacuolar protein sorting-associated protein [Apis cerana cerana]
g2034	--	polyglutamine-repeat protein pqn-41-like [Apis cerana]
g600	armc8	armadillo repeat-containing protein 8 [Apis cerana]
g4419	Sec10	exocyst complex component 5 isoform X2 [Apis dorsata]
g7972	Kif14	Kinesin protein KIF14 [Apis cerana cerana]
g2054	SLC16A13	Monocarboxylate transporter [Apis cerana cerana]
g7966	mfsd8	Major facilitator superfamily domain-containing protein [Apis cerana cerana]
g2022	brat	brain tumor protein-like [Apis cerana]
g4115	--	Protein sidekick-1 [Apis cerana cerana]
g3377	Madm	Nuclear receptor-binding protein [Apis cerana cerana]
g10575	--	-
g6806	--	Acid phosphatase protein [Apis cerana cerana]
g7964	Slc22a21	solute carrier family 22 member 21 isoform X2 [Apis cerana]
g3392	IDH1	isocitrate dehydrogenase [NADP] cytoplasmic [Apis cerana]
g3589	Plpp6	Presqualene diphosphate phosphatase [Apis cerana cerana]
g3398	Uap1	UDP-N-acetylhexosamine pyrophosphorylase isoform X1 [Apis cerana]
g8234	--	testis-expressed protein 2 [Apis cerana]
g1238	ttc25	Tetratricopeptide repeat protein [Apis cerana cerana]
g7162	egal-1	Exonuclease 3'-5' domain-containing protein [Apis cerana cerana]
g766	ari-2	Protein ariadne-2 [Apis cerana cerana]
g759	alas2	5-aminolevulinate synthase, erythroid-specific [Apis cerana cerana]
g8203	RPP40	ribonuclease P protein subunit p40 isoform X2 [Apis mellifera]
g2783	popdc2	Blood vessel epicardial substance [Apis cerana cerana]
g2056	--	hypothetical protein APICC_07351 [Apis cerana cerana]
g6025	shep	Protein alan shepard [Apis cerana cerana]
g8204	KIFAP3	Kinesin-associated protein [Apis cerana cerana]
g7987	rnf144a	E3 ubiquitin-protein ligase [Apis cerana cerana]
g6817	ABCG4	ATP-binding cassette sub-family G member 5 [Apis cerana]
g585	bab2	protein abrupt [Apis cerana]
g2790	SERPINI1	Antitrypsin [Apis cerana cerana]
g2043	mnb	Serine/threonine-protein kinase minibrain [Apis cerana cerana]
g1223	EMC8-9	ER membrane protein complex subunit 8/9 homolog [Apis cerana]
g10579	--	Transposable element Tc3 transposase [Apis cerana cerana]
g2821	--	uncharacterized protein LOC108001244 [Apis cerana]
g7049	--	AAEL009711-PA, partial [Aedes aegypti]
g755	cdc14ab	Dual specificity protein phosphatase CDC14A [Apis cerana cerana]
g2068	IKBKB	Inhibitor of nuclear factor kappa-B kinase subunit beta [Apis cerana cerana]
g2756	TSC2	tuberin isoform X1 [Apis cerana]
g1236	--	AGAP009602-PA, partial [Anopheles gambiae str. PEST] [Anopheles gambiae]
g6021	Eral1	GTPase Era, mitochondrial [Apis cerana]
g9786	ATPSCKMT	protein N-lysine methyltransferase FAM173B [Apis cerana]
g2793	PPIF	Peptidyl-prolyl cis-trans isomerase F [Apis cerana cerana]
g10665	SZT2	KICSTOR complex protein SZT2 [Apis cerana]
g747	ATP6V0B	V-type proton ATPase 21 kDa proteolipid subunit-like [Apis dorsata]
g2033	TAF3	Transcription initiation factor TFIID subunit [Apis cerana cerana]
g2796	SLC26A11	Sodium-independent sulfate anion transporter [Apis cerana cerana]
g8198	PCNA	proliferating cell nuclear antigen [Apis mellifera]
g7990	CHST11	Carbohydrate sulfotransferase [Apis cerana cerana]
g6814	Ost48	Dolichyl-diphosphooligosaccharide--protein glycosyltransferase [Apis cerana cerana]
g3586	--	selenoprotein K-like isoform X2 [Apis cerana]
g3577	AcCoAS	Acetyl-coenzyme A synthetase [Apis cerana cerana]
g8242	Pla2g12a	group XIIA secretory phospholipase A2 [Apis cerana]
g1244	--	HIG1 domain family member [Apis cerana cerana]
g7973	Catsup	protein catecholamines up [Apis cerana]
g9281	wdsub1	WD repeat, SAM and U-box domain-containing protein [Apis cerana cerana]
g2782	Fopnl	lisH domain-containing protein FOPNL isoform X1 [Apis mellifera]
g6344	alpha-PheRS	phenylalanine--tRNA ligase alpha subunit [Apis cerana]
g2749	ccdc25	coiled-coil domain-containing protein 25 isoform X1 [Apis cerana]
g2753	pitrm1	presequence protease, mitochondrial [Apis cerana]
g10603	CG5098	Retinoic acid-induced protein 1 [Harpegnathos saltator]
g6009	CRCP	DNA-directed RNA polymerase III subunit RPC9-like [Apis mellifera]
g4412	MTIF2	Translation initiation factor IF-2 [Apis cerana cerana]
g2826	A4galt	Lactosylceramide 4-alpha-galactosyltransferase [Apis cerana cerana]
g6018	ERCC6	DNA excision repair protein ERCC-6 [Apis cerana cerana]
g743	nup188	nucleoporin NUP188 homolog [Apis cerana]
g3387	CanB2	calcineurin subunit B type 2 [Apis dorsata]
g8213	--	potassium voltage-gated channel protein Shab isoform X7 [Apis mellifera]
g7988	Atf4	activating transcription factor of chaperone isoform X1 [Apis cerana]
g4097	foxo	Forkhead box protein O [Apis cerana cerana]
g1222	PRIM2	DNA primase large subunit [Apis cerana cerana]
g4417	Arid4b	AT-rich interactive domain-containing protein [Apis cerana cerana]
g6355	Kcnip3	Kv channel-interacting protein 1 [Ceratina calcarata]
g6023	Hid1	protein HID1 isoform X1 [Apis mellifera]
g9286	Mnx1	AT-rich interactive domain-containing protein 1B [Apis cerana]
g1228	SelT	thioredoxin reductase-like selenoprotein T homolog CG3887 [Apis florea]
g1250	--	homeobox protein Nkx-2.4 [Ceratina calcarata]
g6011	crtK	translocator protein [Apis cerana]
g1237	EXOSC7	Exosome complex exonuclease RRP42 [Apis cerana cerana]
g2757	flower	calcium channel flower isoform X2 [Apis mellifera]
g6013	sad	cytochrome P450 315a1, mitochondrial isoform X1 [Apis cerana]
g10574	--	Retrovirus-related Pol polyprotein from type-1 retrotransposable element R2 [Apis cerana cerana]
g2748	Tgt	queuine tRNA-ribosyltransferase [Apis cerana cerana]
g2779	ascc3	activating signal cointegrator 1 complex subunit 3 [Apis cerana]
g1240	--	Exocyst complex component 1 [Habropoda laboriosa]
g7113	--	Zinc finger protein [Apis cerana cerana]
g1241	Rheb	GTP-binding protein Rheb homolog [Bombus terrestris]
g7048	--	NADH dehydrogenase [ubiquinone] 1 beta subcomplex subunit 9 [Apis cerana]
g7178	--	Glucosamine--fructose-6-phosphate aminotransferase [isomerizing] 2 [Trachymyrmex zeteki]
g7989	HSDL1	Inactive hydroxysteroid dehydrogenase protein [Apis cerana cerana]
g2828	rsp-7	probable splicing factor, arginine/serine-rich 7 [Apis cerana]
g604	--	nascent polypeptide-associated complex subunit alpha, muscle-specific form isoform X2 [Diachasma alloeum]
g4429	mthl5	G-protein coupled receptor Mth [Apis cerana cerana]
g6346	Nrx-IV	Neurexin-4 [Apis cerana cerana]
g2764	Klp61F	Bipolar kinesin [Apis cerana cerana]
g2830	TMEM258	transmembrane protein 258 [Apis cerana]
g6815	Plaa	phospholipase A-2-activating protein [Apis cerana]
g8196	app	palmitoyltransferase ZDHHC14 [Apis cerana cerana]
g7038	NIP7	60S ribosome subunit biogenesis protein NIP7 [Apis cerana cerana]
g6808	TRIP13	pachytene checkpoint protein 2 homolog [Apis cerana]
g2822	comt	vesicle-fusing ATPase 1-like [Apis dorsata]
g7174	Phf14	PHD finger protein 14 isoform X3 [Apis dorsata]
g757	Intu	protein inturned isoform X1 [Apis cerana]
g2820	--	hypothetical protein APICC_07373 [Apis cerana cerana]
g767	CG14701	DPH3 homolog [Apis cerana]
g1229	ANKRD13C	ankyrin repeat domain-containing protein 13C [Apis cerana]
g2057	--	PREDICTED: endochitinase A isoform X5 [Megachile rotundata]
g595	CBG00135	Calcium-binding protein [Apis cerana cerana]
g6356	STK11IP	Serine/threonine-protein kinase 11-interacting protein [Apis cerana cerana]
g2067	GCN1	eIF-2-alpha kinase activator GCN1 [Apis cerana]
g3386	PPP4R2r	serine/threonine-protein phosphatase 4 regulatory subunit 2-like [Apis cerana]
g4183	--	Filamentous hemagglutinin [Apis cerana cerana]
g4431	--	Single-strand selective monofunctional uracil DNA glycosylase [Apis cerana cerana]
g636	--	Tetratricopeptide repeat protein 4 [Camponotus floridanus]
g1227	FAM122B	protein FAM122A [Apis cerana]
g2064	--	odorant receptor 43a-like isoform X2 [Apis mellifera]
g2815	Sirt7	NAD-dependent protein deacetylase sirtuin-7 [Apis cerana]
g3582	Uch	ubiquitin carboxyl-terminal hydrolase [Apis cerana]
g6029	Cdk12	cyclin-dependent kinase 12 isoform X1 [Apis cerana]
g769	--	proteoglycan 4 isoform X12 [Apis mellifera]
g3579	4CLL7	luciferin 4-monooxygenase-like isoform X1 [Apis cerana]
g4430	AQR	RNA helicase aquarius isoform X1 [Apis mellifera]
g596	PGLS	6-phosphogluconolactonase [Apis cerana]
g591	USP6NL	USP6 N-terminal protein [Apis cerana cerana]
g6811	Rim2	mitochondrial carrier protein Rim2 isoform X1 [Apis florea]
g9065	Ropn1l	Ropporin-1 protein [Apis cerana cerana]
g7169	eIF1	eukaryotic translation initiation factor eIF1 [Bombus impatiens]
g2777	CNOT2	CCR4-NOT transcription complex subunit 2 [Apis cerana]
g7176	rad50	DNA repair protein RAD50 [Apis cerana]
g2812	--	formin-like protein 7 isoform X1 [Manduca sexta]
g10671	--	histone-lysine N-methyltransferase SETMAR [Apis cerana cerana]
g7978	--	Zinc finger protein [Apis cerana cerana]
g638	dennd10	protein FAM45A-like [Apis cerana]
g8201	--	fas-associated death domain protein [Apis cerana]
g9063	Sos	Protein son of sevenless [Apis cerana cerana]
g3583	BRAFLDRAFT_56888	alpha-L-fucosidase isoform X1 [Apis cerana]
g2055	--	probable WRKY transcription factor protein 1 [Apis cerana]
g594	rc3h1	Roquin [Apis cerana cerana]
g7056	aop	Ets DNA-binding protein pokkuri [Apis cerana cerana]
g599	POLD3	DNA polymerase delta subunit [Apis cerana cerana]
g3400	Vps50	syndetin [Apis cerana]
g6014	--	armadillo repeat-containing protein 5 [Apis cerana]
g6010	unc-51	Serine/threonine-protein kinase ULK2 [Apis cerana cerana]
g8205	--	UPF0184 protein C9orf16 isoform X1 [Bombus terrestris]
g10668	--	odorant receptor 4 isoform X1 [Apis florea]
g2762	TGFBI	Transforming growth factor-beta-induced protein ig-h3 [Apis cerana cerana]
g7106	--	Renin receptor [Apis cerana cerana]
g593	MTCH1	mitochondrial carrier homolog 2 isoform X1 [Apis mellifera]
g2788	Smc6	Structural maintenance of chromosomes protein [Apis cerana cerana]
g4423	--	Tetratricopeptide repeat protein 30 [Temnothorax longispinosus]
g2047	--	speckle targeted PIP5K1A-regulated poly(A) polymerase [Apis cerana]
g2823	CYTH1	cytohesin-1 isoform X1 [Osmia bicornis bicornis]
g1217	USP12	Ubiquitin carboxyl-terminal hydrolase [Apis cerana cerana]
g7985	--	Activating transcription factor 7-interacting protein [Apis cerana cerana]
g7981	TRAPPC3	Trafficking protein particle complex subunit [Apis cerana cerana]
g2071	--	SET domain-containing protein SmydA-8 [Apis cerana]
g768	POLR3GL	DNA-directed RNA polymerase III subunit RPC7 [Apis cerana cerana]
g6358	Vps13	Vacuolar protein sorting-associated protein [Apis cerana cerana]
g2780	Dcun1d3	DCN1 protein [Apis cerana cerana]
g3397	CG1129	Mannose-1-phosphate guanyltransferase beta [Apis cerana cerana]
g760	PDIA3	Protein disulfide-isomerase A3 [Apis cerana cerana]
g2074	lov	protein jim lovell [Apis cerana]
g9282	Mlc-c	Myosin-2 essential light chain [Apis cerana cerana]
g4095	cnot6l-b	CCR4-NOT transcription complex subunit [Apis cerana cerana]
g2791	--	late cornified envelope-like proline-rich protein 1 [Apis cerana]
g7108	Gpdh1	Glycerol-3-phosphate dehydrogenase [NAD+], cytoplasmic [Apis cerana cerana]
g1232	EbpIII	Ejaculatory bulb-specific protein [Apis cerana cerana]
g2799	--	farnesyl pyrophosphate synthase isoform X1 [Formica exsecta]
g2803	--	glutamic acid-rich protein-like [Apis cerana]
g2042	--	-
g2806	SUN1	SUN domain-containing protein [Apis cerana cerana]
g4184	PSMA5	proteasome subunit alpha type-5 [Apis florea]
g10669	--	Integrase catalytic domain-containing protein, partial [Aphis craccivora]
g3575	AcCoAS	acetyl-coenzyme A synthetase [Apis mellifera]
g9277	--	uncharacterized protein LOC114578127 [Apis cerana]
g6820	GIPC1	PDZ domain-containing protein GIPC1 [Apis cerana cerana]
g1220	Las	lipoyl synthase, mitochondrial isoform X1 [Apis cerana]
g8207	--	Protein ITFG3 [Atta colombica]
g6809	Rim2	Solute carrier family [Apis cerana cerana]
g2021	--	hypothetical protein APICC_05117 [Apis cerana cerana]
g2023	--	hypothetical protein APICC_05144 [Apis cerana cerana]
g2776	MLYCD	Malonyl-CoA decarboxylase [Apis cerana cerana]
g1243	Sec3	exocyst complex component 1 isoform X1 [Apis cerana]
g6017	lama	phospholipase b-like lamina ancestor protein [Lasius niger]
g2025	GBE1	1,4-alpha-glucan-branching enzyme [Apis cerana cerana]
g10667	--	Odorant receptor 43a [Apis cerana cerana]
g7047	--	Transcription factor Adf-1 [Apis cerana cerana]
g603	--	PREDICTED: rho GTPase-activating protein gacU-like [Habropoda laboriosa]
g8212	UVOP	opsin, ultraviolet-sensitive [Apis cerana]
g2801	brk1-b	probable protein BRICK1-B isoform X2 [Bombus terrestris]
g2750	ubac1	ubiquitin-associated domain-containing protein 1 [Apis cerana]
g3384	MTOR	serine/threonine-protein kinase mTOR [Apis cerana]
g2807	ttc39c	Tetratricopeptide repeat9C [Apis cerana cerana]
g8206	DHRS4	Dehydrogenase/reductase SDR family member [Apis cerana cerana]
g6353	Adprs	Poly(ADP-ribose) glycohydrolase ARH3 [Apis cerana cerana]
g2759	GTF3C5	General transcription factor 3C polypeptide [Apis cerana cerana]
g8214	--	potassium voltage-gated channel protein Shab isoform X1 [Apis mellifera]
g8236	metrnl	Meteorin protein [Apis cerana cerana]
g2746	Kctd5	BTB/POZ domain-containing protein KCTD5 [Apis florea]
g2745	GID4	glucose-induced degradation protein 4 homolog isoform X1 [Ceratina calcarata]
g6354	--	dynein regulatory complex subunit 5-like [Apis cerana]
g9778	--	monocarboxylate transporter 2-like [Apis cerana]
g587	thbs1	Hemicentin-1 [Apis cerana cerana]
g7977	Rrp1	Recombination repair protein [Apis cerana cerana]
g1216	CHIC2	cysteine-rich hydrophobic domain-containing protein 2 [Apis florea]
g2781	RBBP6	LOW QUALITY PROTEIN: E3 ubiquitin-protein ligase RBBP6 [Apis florea]
g6022	--	Sulfotransferase 1C4 [Eufriesea mexicana]
g763	--	Small glutamine-rich tetratricopeptide repeat-containing protein alpha [Eufriesea mexicana]
g2070	SMSr	sphingomyelin synthase-related 1 [Apis cerana]
g2789	--	PREDICTED: zinc finger and SCAN domain-containing protein 29-like [Amphimedon queenslandica]
g3391	CUL3	Cullin-3 [Apis cerana cerana]
g9062	Ano4	anoctamin-4 isoform X1 [Apis cerana]
g2060	TSPAN7	Tetraspanin-7 [Apis cerana cerana]
g3394	Vps13	vacuolar protein sorting-associated protein 13C isoform X1 [Apis mellifera]
g3381	--	gametocyte-specific factor 1 [Apis cerana]
g2027	twk-7	TWiK family of potassium channels protein [Apis cerana cerana]
g2058	--	mechanosensitive channel MscK isoform X3 [Cephus cinctus]
g2804	Cacna1i	Voltage-dependent T-type calcium channel subunit alpha-1I [Apis cerana cerana]
g4424	SSL13	Adipocyte plasma membrane-associated protein [Apis cerana cerana]
g7044	Lip1	lipase 3 [Apis cerana]
g1218	RPL21	60S ribosomal protein L21 [Apis mellifera]
g4421	RAB1A	ras-related protein Rab-1A [Bombus terrestris]
g9280	BRMS1L	Breast cancer metastasis-suppressor 1 protein [Apis cerana cerana]
g6345	CTPsyn	CTP synthase [Apis cerana cerana]
g635	Dpit47	Tetratricopeptide repeat protein [Apis cerana cerana]
g3402	Nkrf	NF-kappa-B-repressing factor [Apis cerana]
g2747	LAMTOR2	ragulator complex protein LAMTOR2 [Apis florea]
g2028	l(2)tid	Protein tumorous imaginal discs [Apis cerana cerana]
g602	--	AGAP009812-PA-like protein [Anopheles sinensis]
g4108	--	hypothetical protein APICC_04239 [Apis cerana cerana]
g761	Rho1	Ras GTP-binding protein Rho1 [Apis cerana cerana]
g6350	asnsd1	Asparagine synthetase domain-containing protein [Apis cerana cerana]
g8209	Cds	Phosphatidate cytidylyltransferase, photoreceptor-specific [Apis cerana cerana]
g2032	--	Transcription initiation factor TFIID subunit [Apis cerana cerana]
g7173	--	Y+L amino acid transporter 2 protein [Apis cerana cerana]
g8195	Odr4	protein odr-4 homolog [Apis cerana]
g2829	TSG101	tumor susceptibility gene 101 protein [Apis cerana]
g4185	Atxn10	ataxin-10 [Apis cerana]
g7170	ARFGAP1	ADP-ribosylation factor GTPase-activating protein [Apis cerana cerana]
g3578	AGAP009593	zinc carboxypeptidase-like [Apis cerana]
g7040	--	Mariner Mos1 transposase [Apis cerana cerana]
g6357	ca2	Carbonic anhydrase [Apis cerana cerana]
g9067	cuedc2	CUE domain-containing protein 2 [Apis mellifera]
g8211	flad1	FAD synthetase [Apis cerana cerana]
g2786	Ccp84Ab	cuticle protein 21-like [Apis cerana]
g2752	RFX7	DNA-binding protein RFX7 [Apis cerana cerana]
g2035	--	cuticular protein analogous to peritrophins 1-A [Tribolium castaneum]
g1356	--	hypothetical protein APICC_00259 [Apis cerana cerana]
g3383	cdd	cytidine deaminase [Bombus impatiens]
g1357	--	glycine-rich RNA-binding protein 7-like [Apis cerana]
g9781	SMIM8	small integral membrane protein 8 [Apis mellifera]
g7984	STRN3	Striatin-3 [Apis cerana cerana]
g746	Cpt2	Carnitine O-palmitoyltransferase 2 [Apis cerana cerana]
g4411	GA20ox1B	UPF0676 protein C1494.01 [Apis cerana]
g10577	--	Retrovirus-related Pol polyprotein from type-1 retrotransposable element R1 [Apis cerana cerana]
g3389	COG2	Conserved oligomeric Golgi complex subunit [Apis cerana cerana]
g2761	Stam	Signal transducing adapter molecule [Apis cerana cerana]
g7968	tmco1	calcium load-activated calcium channel isoform X1 [Apis dorsata]
g8241	--	high mobility group protein homolog TDP-1-like [Apis dorsata]
g7167	--	-
g9776	RECQL5	ATP-dependent DNA helicase Q5 [Apis cerana cerana]
g4422	--	Phosphatidylinositol N-acetylglucosaminyltransferase subunit H [Apis cerana cerana]
g744	--	nucleoporin NUP188 homolog [Apis cerana]
g3404	DHRS7	Dehydrogenase/reductase SDR family member [Apis cerana cerana]
g2818	Arhgap44	rho GTPase-activating protein 44 isoform X1 [Apis cerana]
g2052	--	PREDICTED: serine-rich adhesin for platelets-like [Eufriesea mexicana]
g8240	KAT6B	Histone acetyltransferase MYST4 [Apis cerana cerana]
g6351	tub	Protein Tube [Apis cerana cerana]
g2040	PMS2	mismatch repair endonuclease PMS2 [Apis cerana]
g6349	CG4743	S-adenosylmethionine mitochondrial carrier protein [Apis cerana cerana]
g4116	--	integrase core domain protein [Lasius niger]
g7109	gpd1	Glycerol-3-phosphate dehydrogenase [NAD+], cytoplasmic [Apis cerana cerana]
g3393	--	Zinc finger protein [Apis cerana cerana]
g6343	--	calphotin-like [Cryptotermes secundus]
g4418	Prmt8	Protein arginine N-methyltransferase [Apis cerana cerana]
g751	acat1	Acetyl-CoA acetyltransferase [Apis cerana cerana]
g9788	Vinc	vinculin isoform X4 [Apis mellifera]
g750	SLC6A14	Orphan sodium- and chloride-dependent neurotransmitter transporter NTT73 [Apis cerana cerana]
g2744	--	BTB/POZ domain-containing protein KCTD5 [Eufriesea mexicana]
g2738	ALG1	Chitobiosyldiphosphodolichol beta-mannosyltransferase [Apis cerana cerana]
g4114	--	hypothetical protein APICC_05078 [Apis cerana cerana]
g2774	RPTOR	Regulatory-associated protein of mTOR [Apis cerana cerana]
g2742	DRG2	developmentally-regulated GTP-binding protein 2 [Apis florea]
g7974	Ttc19	tetratricopeptide repeat protein 19 homolog, mitochondrial [Apis cerana]
g7054	mtSSB	single-stranded DNA-binding protein, mitochondrial [Apis cerana]
g7112	--	LYR motif-containing protein [Apis cerana cerana]
g2073	--	-
g2039	GRWD1	Glutamate-rich WD repeat-containing protein [Apis cerana cerana]
g6028	--	Retinoblastoma-binding protein [Apis cerana cerana]
g9775	CD82	CD9 antigen isoform X1 [Apis cerana]
g7168	Larp4B	La-related protein [Apis cerana cerana]
g4109	rasgrf2	ras-specific guanine nucleotide-releasing factor 1 isoform X4 [Apis cerana]
g2036	--	cuticular protein [Nilaparvata lugens]
g7046	foxred1	FAD-dependent oxidoreductase domain-containing protein [Apis cerana cerana]
g4425	--	PREDICTED: protein C3orf33 [Dufourea novaeangliae]
g9060	gutB	Sorbitol dehydrogenase [Apis cerana cerana]
g748	DNM1L	Dynamin-1 protein [Apis cerana cerana]
g640	--	Taste receptor type 1 member [Apis cerana cerana]
g9785	F13H10.3	sodium-coupled neutral amino acid transporter 9 homolog [Apis cerana]
g1249	Crz	Pro-corazonin [Apis cerana cerana]
g2811	rho	Protein rhomboid [Apis cerana cerana]
g1219	Psma1	proteasome subunit alpha type-1 [Apis cerana]
g2831	bab2	protein abrupt-like isoform X1 [Apis cerana]
g2049	--	Splicing factor, arginine/serine-rich [Apis cerana cerana]
g2041	PMS2	Mismatch repair endonuclease PMS2 [Apis cerana cerana]
g7171	--	Zinc finger and BTB domain-containing protein [Apis cerana cerana]
g2813	--	hypothetical protein APICC_08420 [Apis cerana cerana]
g2766	SERPINB1	Alaserpin [Apis cerana cerana]
g3581	--	calponin homology domain-containing protein DDB_G0272472 isoform X1 [Bombus impatiens]
g3380	Mlf	Myeloid leukemia factor [Apis cerana cerana]
g588	Nup154	nuclear pore complex protein Nup154 isoform X1 [Apis cerana]
g8237	BMPR1B	Bone morphogenetic protein receptor type-1B [Apis cerana cerana]
g7969	ppp1r10	Serine/threonine-protein phosphatase 1 regulatory subunit [Apis cerana cerana]
g584	flr	actin-interacting protein 1 isoform X1 [Apis cerana]
g2760	--	C-type lectin-S2 [Hepialus xiaojinensis]
g7163	--	homeobox protein 9-like, partial [Apis cerana]
g2755	MED8	Mediator of RNA polymerase II transcription subunit [Apis cerana cerana]
g10666	ATP23	inner membrane protease ATP23 [Apis cerana cerana]
g10605	--	Zinc finger protein [Apis cerana cerana]
g4433	Trip12	E3 ubiquitin-protein ligase TRIP12 [Apis cerana]
g1242	--	AGAP012418-PA [Anopheles gambiae str. PEST] [Anopheles gambiae]
g9064	Gnptab	N-acetylglucosamine-1-phosphotransferase subunits alpha/beta [Apis cerana cerana]
g3403	MRPS2	28S ribosomal protein S2, mitochondrial [Apis cerana]
g2763	VPS52	vacuolar protein sorting-associated protein 52 homolog [Apis cerana]
g1233	Gon4l	GON-4 protein [Apis cerana cerana]
g2048	--	Splicing factor, arginine/serine-rich [Apis cerana cerana]
g1251	--	-
g764	Galphai	Guanine nucleotide-binding protein G(i) subunit alpha [Apis cerana cerana]
g8197	BCL11A	zinc finger protein 271 isoform X2 [Apis cerana]
g7041	ELOVL6	Elongation of very long chain fatty acids protein [Apis cerana cerana]
g7965	ZC4H2	zinc finger C4H2 domain-containing protein isoform X1 [Apis mellifera]
g10578	--	hypothetical protein APICC_05063 [Apis cerana cerana]
g2817	acbd6	acyl-CoA-binding domain-containing protein 6 [Apis cerana]
g6818	abcG2	ATP-binding cassette sub-family G member 5 isoform X1 [Apis cerana]
g9779	drpr	Multiple epidermal growth factor domains protein [Apis cerana cerana]
g7970	MRPS18B	28S ribosomal protein S18b [Apis cerana cerana]
g2773	wun	Regulatory-associated protein of mTOR [Temnothorax longispinosus]
g7164	CG9773	protein unc-50 homolog isoform X1 [Apis cerana]
g4432	TMEM256	transmembrane protein 256 homolog [Apis florea]
g3399	ARF6	ADP-ribosylation factor 6, partial [Eufriesea mexicana]
g7052	Lcch3	Gamma-aminobutyric acid receptor subunit beta [Apis cerana cerana]
g8200	eif4e1a	eukaryotic translation initiation factor 4E-1A [Apis mellifera]
g3580	--	PREDICTED: kinectin-like isoform X2 [Megachile rotundata]
g3584	CNDP2	cytosolic non-specific dipeptidase [Apis cerana]
g2787	Ccp84Ab	Cuticle protein [Apis cerana cerana]
g9068	--	protein tramtrack, beta isoform isoform X4 [Apis florea]
g6012	CG32795	Transmembrane protein [Apis cerana cerana]
g10602	--	Retinoic acid-induced protein 1 [Harpegnathos saltator]
g1245	hulA	BAG family molecular chaperone regulator [Apis cerana cerana]
g4093	--	Lipopolysaccharide-induced tumor necrosis factor-alpha factor [Apis cerana cerana]
g10601	INPP5E	inositol polyphosphate 5-phosphatase E isoform X2 [Apis cerana]
g2800	--	Pyrazinamidase/nicotinamidase [Eufriesea mexicana]
g2802	SPATA20	Spermatogenesis-associated protein [Apis cerana cerana]
g4107	ben	ubiquitin-conjugating enzyme E2 N isoform X3 [Pseudomyrmex gracilis]
g8238	ADK2	Adenosine kinase [Apis cerana cerana]
g1248	--	mitochondrial fission regulator 2-like [Apis florea]
g7043	ztf-16	zinc finger protein Pegasus [Apis mellifera]
g2751	YME1L	ATP-dependent zinc metalloprotease [Apis cerana cerana]
g4426	--	muscle M-line assembly protein unc-89-like [Odontomachus brunneus]
g2819	MFSD11	UNC93 protein MFSD11 [Apis cerana cerana]
g9777	--	Trophoblast glycoprotein [Apis cerana cerana]
g9061	LAC	lachesin isoform X2 [Apis dorsata]
g7982	--	RING finger protein [Apis cerana cerana]
g1235	rexo2-1	oligoribonuclease [Apis cerana cerana]
g749	Dhc64C	Dynein heavy chain, cytoplasmic [Apis cerana cerana]
g1355	CFAP58	Coiled-coil domain-containing protein [Apis cerana cerana]
g7115	ro	homeobox protein rough-like [Apis cerana]
g1230	BTBD9	BTB/POZ domain-containing protein [Apis cerana cerana]
g3390	UBE2L3	ubiquitin-conjugating enzyme E2 L3 [Apis florea]
g4106	SCAPER	S phase cyclin A-associated protein in the endoplasmic reticulum [Apis cerana cerana]
g3585	HBS1L	HBS1-like protein isoform X2 [Apis cerana]
g2029	RSBN1L	Round spermatid basic protein [Apis cerana cerana]
g8233	ERN1	Serine/threonine-protein kinase/endoribonuclease ire-1 [Apis cerana cerana]
g7177	rab7	Ras-related protein Rab-7a [Apis cerana cerana]
g9066	Iswi	chromatin-remodeling complex ATPase chain Iswi [Apis mellifera]
g2065	--	hypothetical protein APICC_08374 [Apis cerana cerana]
g4094	--	-
g4435	Fcp3C	Armadillo repeat-containing protein [Apis cerana cerana]
g6019	--	Zinc finger protein [Apis cerana cerana]
g3379	--	AAEL013987-PA [Aedes aegypti]
g1247	EDEM3	ER degradation-enhancing alpha-mannosidase [Apis cerana cerana]
g2063	--	Callisulfakinin [Apis cerana cerana]
g7114	HNRNP	heterogeneous nuclear ribonucleoprotein A1, A2/B1 homolog isoform X2 [Apis florea]
g2024	--	mitochondrial import inner membrane translocase subunit Tim29 isoform X1 [Apis cerana]
g9279	Eno	Enolase [Apis cerana cerana]
g3590	--	RE1-silencing transcription factor [Apis cerana cerana]
g3591	--	hypothetical protein APICC_09288 [Apis cerana cerana]
g10576	R1A1-element\ORF2	Retrovirus-related Pol polyprotein from type-1 retrotransposable element R1 [Eumeta japonica]
g6821	Gxylt1	glucoside xylosyltransferase 1 [Apis cerana]
g637	eIF3-S10	eukaryotic translation initiation factor 3 subunit A [Apis mellifera]
g2814	CASKIN1	Caskin-1 [Apis cerana cerana]
g9784	--	sodium-coupled neutral amino acid transporter 9 homolog [Apis cerana]
g2031	TAF3	Transcription initiation factor TFIID subunit [Apis cerana cerana]
g2030	RSBN1L	Round spermatid basic protein [Apis cerana cerana]
g6026	AAEL005041	ribosome biogenesis protein WDR12 homolog isoform X1 [Apis cerana]
g2767	--	protein PFC0760c isoform X1 [Apis cerana]
g10664	--	KICSTOR complex protein SZT2 [Apis cerana]
g9278	Tret1	facilitated trehalose transporter Tret1-2 homolog isoform X1 [Apis cerana]
g2772	--	PREDICTED: THAP domain-containing protein 1-like [Trachymyrmex cornetzi]
g2051	lin-10	protein lin-10 isoform X1 [Apis cerana]
g6352	RBSN	rabenosyn-5 [Apis cerana]
g7111	Gpdh	Glycerol-3-phosphate dehydrogenase [NAD+], cytoplasmic [Apis cerana cerana]
g7051	--	tumor necrosis factor receptor superfamily member wengen isoform X1 [Apis mellifera]
g7165	--	la-related protein 4 isoform X5 [Apis mellifera]
g10604	--	Transcript 48 [Anopheles darlingi]
g2832	mgat4b	Alpha-1,3-mannosyl-glycoprotein 4-beta-N-acetylglucosaminyltransferase B [Apis cerana cerana]
g9773	cept1	cholinephosphotransferase 1 [Apis cerana]
g1246	TRMT112	multifunctional methyltransferase subunit TRM112-like protein [Apis mellifera]
g6007	AAEL000794	clustered mitochondria protein homolog isoform X1 [Apis cerana]
g2770	PMM2	phosphomannomutase [Apis cerana]
g3576	Eno	enolase [Apis mellifera]
g3574	Impa1	Inositol monophosphatase [Apis cerana cerana]
g1234	PHAX	Phosphorylated adapter RNA export protein [Apis cerana cerana]
g752	IAP	Apoptosis inhibitor IAP [Apis cerana cerana]
g7166	--	-
g1239	NDUFA12	NADH dehydrogenase [ubiquinone] [Apis cerana cerana]
g2778	ascc3	activating signal cointegrator 1 complex subunit 3 [Apis cerana]
g2809	--	hypothetical protein APICC_01704 [Apis cerana cerana]
g2072	--	Fibronectin type-III domain-containing protein C4orf31 [Apis cerana cerana]
g2754	Rrnad1	protein RRNAD1 isoform X1 [Apis mellifera]
g7050	tmem41b	transmembrane protein 41B [Apis cerana]
g4413	MANBA	Beta-mannosidase [Apis cerana cerana]
g4110	RASGRF1	ras-specific guanine nucleotide-releasing factor 1 isoform X3 [Apis cerana]
g3401	EAG_01737	prohormone-4 [Apis cerana]
g2805	Cacna1g	voltage-dependent T-type calcium channel subunit alpha-1G isoform X3 [Bombus terrestris]
g2026	CERS6	LAG1 longevity assurance [Apis cerana cerana]
g2758	Ak5	Adenylate kinase isoenzyme [Apis cerana cerana]
g2785	ACP21	serum response factor homolog A-like [Apis cerana]
g7979	Lca5	interaptin isoform X1 [Apis cerana]
g2059	RpL11	60S ribosomal protein L11 [Apis cerana cerana]
g7986	ATF7IP	Activating transcription factor 7-interacting protein [Apis cerana cerana]
g6805	Ptchd3	Patched domain-containing protein [Apis cerana cerana]
g2037	NDUFV2	NADH dehydrogenase [ubiquinone] flavoprotein [Apis cerana cerana]
g745	mier1	Mesoderm induction early response protein [Apis cerana cerana]
g1221	Srebf1	sterol regulatory element-binding protein 1 isoform X1 [Apis cerana]
g2792	Npl4	Nuclear protein localization protein [Apis cerana cerana]
g9069	CG5065	fatty acyl-CoA reductase 1 [Apis mellifera]
g6342	SETX	ATP-dependent helicase [Apis cerana cerana]
g8235	TEX2	Testis-expressed sequence [Apis cerana cerana]
g639	tycC	Mycosubtilin synthase subunit C [Apis cerana cerana]
g2769	Auh	methylglutaconyl-CoA hydratase, mitochondrial [Apis cerana]
g8202	NOB1	RNA-binding protein NOB1 [Apis cerana cerana]
g6816	Mkp3	Dual specificity protein phosphatase [Apis cerana cerana]
g7983	Lysmd1	Striatin-4 [Temnothorax longispinosus]
g4416	--	unkown protein [Riptortus pedestris]
g4414	--	transmembrane protein 245 isoform X4 [Apis cerana]
g754	por	protein-cysteine N-palmitoyltransferase porcupine [Apis cerana cerana]
g2741	AGAP006130	eukaryotic translation initiation factor 3 subunit L [Apis florea]

## Sheet: Table S5
Table S5. 311 selected genes of A. cerana in Wenchang
GeneID	Symbol	Description
g3388	--	transmembrane protein 183B [Apis cerana]
g2787	Ccp84Ab	Cuticle protein [Apis cerana cerana]
g755	cdc14ab	Dual specificity protein phosphatase CDC14A [Apis cerana cerana]
g9235	faah2b	Fatty-acid amide hydrolase [Apis cerana cerana]
g589	His2B	histone H2B [Apis mellifera]
g751	acat1	Acetyl-CoA acetyltransferase [Apis cerana cerana]
g6400	--	DNA ligase 1 [Apis mellifera]
g587	thbs1	Hemicentin-1 [Apis cerana cerana]
g7969	ppp1r10	Serine/threonine-protein phosphatase 1 regulatory subunit [Apis cerana cerana]
g5372	CIB1	calcium and integrin-binding protein 1 [Apis cerana]
g7965	ZC4H2	zinc finger C4H2 domain-containing protein isoform X1 [Apis mellifera]
g5363	VTC2	serine/arginine repetitive matrix protein 1-like, partial [Apis dorsata]
g6404	Tollip	Toll-interacting protein [Apis cerana cerana]
g6866	Sxl	sex-lethal homolog isoform X1 [Apis cerana]
g9673	--	hypothetical protein APICC_01833 [Apis cerana cerana]
g7974	Ttc19	tetratricopeptide repeat protein 19 homolog, mitochondrial [Apis cerana]
g10374	DNApol-zeta	DNA polymerase zeta catalytic subunit [Apis cerana cerana]
g4102	SNX4	sorting nexin-4 [Apis cerana]
g2778	ascc3	activating signal cointegrator 1 complex subunit 3 [Apis cerana]
g9230	ABCC5	multidrug resistance-associated protein 5 isoform X1 [Apis cerana]
g10370	ZDHHC2	Palmitoyltransferase ZDHHC15 [Apis cerana cerana]
g9228	Mcm3	DNA replication licensing factor Mcm3 [Apis cerana]
g5366	pit	ATP-dependent RNA helicase pitchoune [Apis cerana cerana]
g6892	AAEL007634	protein KRTCAP2 homolog isoform X1 [Apis cerana]
g4104	--	-
g6391	ric8a	synembryn [Apis cerana]
g6389	--	reticulon-4 receptor-like 2 isoform X3 [Apis cerana]
g593	MTCH1	mitochondrial carrier homolog 2 isoform X1 [Apis mellifera]
g2776	MLYCD	Malonyl-CoA decarboxylase [Apis cerana cerana]
g6870	specc1l	cytospin-A isoform X6 [Apis mellifera]
g3403	MRPS2	28S ribosomal protein S2, mitochondrial [Apis cerana]
g1238	ttc25	Tetratricopeptide repeat protein [Apis cerana cerana]
g6395	APC10	anaphase-promoting complex subunit 10 [Apis cerana]
g5375	Crag	C-myc promoter-binding protein [Apis cerana cerana]
g5601	--	calsequestrin-1, partial [Oreochromis niloticus]
g2806	SUN1	SUN domain-containing protein [Apis cerana cerana]
g1216	CHIC2	cysteine-rich hydrophobic domain-containing protein 2 [Apis florea]
g6383	Mef2	Myocyte-specific enhancer factor [Apis cerana cerana]
g6388	Ndufa9	NADH dehydrogenase [ubiquinone] 1 alpha subcomplex subunit [Apis cerana cerana]
g2784	ACP21	Larval cuticle protein A3A [Apis cerana cerana]
g10371	hyi	hyi [Eyprepocnemis plorans]
g2781	RBBP6	LOW QUALITY PROTEIN: E3 ubiquitin-protein ligase RBBP6 [Apis florea]
g2786	Ccp84Ab	cuticle protein 21-like [Apis cerana]
g6872	ringer	TPPP family protein CG45057-like [Apis cerana]
g1235	rexo2-1	oligoribonuclease [Apis cerana cerana]
g5380	--	BRISC and BRCA1-A complex member 2-like [Apis cerana]
g5376	ANGEL2	protein angel [Apis cerana]
g5377	Lamp1	Lysosome-associated membrane glycoprotein [Apis cerana cerana]
g596	PGLS	6-phosphogluconolactonase [Apis cerana]
g3391	CUL3	Cullin-3 [Apis cerana cerana]
g1351	C2orf42	C2orf42 -like, partial [Asbolus verrucosus]
g1246	TRMT112	multifunctional methyltransferase subunit TRM112-like protein [Apis mellifera]
g9236	jar	Myosin heavy chain 95F [Apis cerana cerana]
g578	ABCG4	ATP-binding cassette sub-family G member 4-like [Apis florea]
g5597	PRRC2B	Large proline-rich protein BAT2 [Apis cerana cerana]
g3393	--	Zinc finger protein [Apis cerana cerana]
g4107	ben	ubiquitin-conjugating enzyme E2 N isoform X3 [Pseudomyrmex gracilis]
g2807	ttc39c	Tetratricopeptide repeat9C [Apis cerana cerana]
g1248	--	mitochondrial fission regulator 2-like [Apis florea]
g1220	Las	lipoyl synthase, mitochondrial isoform X1 [Apis cerana]
g2774	RPTOR	Regulatory-associated protein of mTOR [Apis cerana cerana]
g9676	Efa6	PH and SEC7 domain-containing protein 2 isoform X1 [Apis mellifera]
g3394	Vps13	vacuolar protein sorting-associated protein 13C isoform X1 [Apis mellifera]
g1234	PHAX	Phosphorylated adapter RNA export protein [Apis cerana cerana]
g592	Mtch2	mitochondrial carrier homolog 2 isoform X2 [Apis mellifera]
g6877	--	-
g7980	Pdss2	decaprenyl-diphosphate synthase subunit 2 isoform X1 [Apis cerana]
g5367	pit	ATP-dependent RNA helicase pitchoune [Apis cerana cerana]
g5379	ZNRF2	E3 ubiquitin-protein ligase [Apis cerana cerana]
g7966	mfsd8	Major facilitator superfamily domain-containing protein [Apis cerana cerana]
g1240	--	Exocyst complex component 1 [Habropoda laboriosa]
g2785	ACP21	serum response factor homolog A-like [Apis cerana]
g1353	5-HT7	5-hydroxytryptamine receptor 1-like [Apis cerana]
g5364	Slc35f3	Solute carrier family [Apis cerana cerana]
g590	His2A	histone H2A [Apis mellifera]
g6886	DNA2	DNA2 helicase [Apis cerana cerana]
g10378	Eif2s3y	eukaryotic translation initiation factor 2 subunit 3, Y-linked [Apis cerana]
g7979	Lca5	interaptin isoform X1 [Apis cerana]
g1242	--	AGAP012418-PA [Anopheles gambiae str. PEST] [Anopheles gambiae]
g10367	AAEL005968	ubiquitin-fold modifier-conjugating enzyme 1 [Apis florea]
g10364	GABPB2	GA-binding protein subunit beta-2 [Apis cerana cerana]
g5596	PPIL3	Peptidyl-prolyl cis-trans isomerase [Apis cerana cerana]
g1345	Liph	Lipase member H [Apis cerana cerana]
g10675	shha	sonic hedgehog protein A [Apis cerana]
g5591	--	general transcription factor 3C polypeptide 6 [Apis cerana]
g1225	atg3	Autophagy-related protein [Apis cerana cerana]
g9684	--	ABC transporter G family member [Apis cerana cerana]
g6401	FOXA3	Forkhead transcription factor HCM1 [Melipona quadrifasciata]
g6869	--	-
g10681	mRpL32	39S ribosomal protein L32, mitochondrial [Apis cerana]
g1239	NDUFA12	NADH dehydrogenase [ubiquinone] [Apis cerana cerana]
g5599	--	protein PRRC2C isoform X2 [Apis mellifera]
g4103	ISL1	Insulin gene enhancer protein ISL-1 [Apis cerana cerana]
g9677	Ttll9	probable tubulin polyglutamylase TTLL9 isoform X1 [Apis cerana]
g6884	slv	sugar transporter SWEET1 isoform X1 [Apis cerana]
g5604	RpL5	60S ribosomal protein L5 [Apis cerana cerana]
g1352	QtsA-11015	transcription factor BTF3 homolog 4 [Apis florea]
g10373	REV3L	DNA polymerase zeta catalytic subunit [Apis cerana cerana]
g3404	DHRS7	Dehydrogenase/reductase SDR family member [Apis cerana cerana]
g3399	ARF6	ADP-ribosylation factor 6, partial [Eufriesea mexicana]
g4106	SCAPER	S phase cyclin A-associated protein in the endoplasmic reticulum [Apis cerana cerana]
g9679	Cisd2	CDGSH iron-sulfur domain-containing protein 2 homolog [Apis cerana]
g5383	xkr6	XK-related protein [Apis cerana cerana]
g10363	SLC17A6	Vesicular glutamate transporter [Apis cerana cerana]
g6867	--	Protein sex-lethal [Dufourea novaeangliae]
g2805	Cacna1g	voltage-dependent T-type calcium channel subunit alpha-1G isoform X3 [Bombus terrestris]
g1228	SelT	thioredoxin reductase-like selenoprotein T homolog CG3887 [Apis florea]
g7967	DNMT	DNA (cytosine-5)-methyltransferase PliMCI [Apis cerana cerana]
g1343	--	hypothetical protein APICC_05196 [Apis cerana cerana]
g2780	Dcun1d3	DCN1 protein [Apis cerana cerana]
g7970	MRPS18B	28S ribosomal protein S18b [Apis cerana cerana]
g2783	popdc2	Blood vessel epicardial substance [Apis cerana cerana]
g7985	--	Activating transcription factor 7-interacting protein [Apis cerana cerana]
g3389	COG2	Conserved oligomeric Golgi complex subunit [Apis cerana cerana]
g6387	ALG8	dolichyl pyrophosphate Glc1Man9GlcNAc2 alpha-1,3-glucosyltransferase [Apis cerana cerana]
g1224	--	membrane protein [Lasius niger]
g6879	--	-
g6888	Cdlc2	cut up, isoform F [Drosophila melanogaster]
g3601	--	Protein winged eye [Apis cerana cerana]
g2775	--	Transmembrane protein [Apis cerana cerana]
g6890	--	lysoplasmalogenase-like protein TMEM86A [Apis cerana]
g761	Rho1	Ras GTP-binding protein Rho1 [Apis cerana cerana]
g1241	Rheb	GTP-binding protein Rheb homolog [Bombus terrestris]
g3600	--	hypothetical protein APICC_01760 [Apis cerana cerana]
g1357	--	glycine-rich RNA-binding protein 7-like [Apis cerana]
g6386	HPF1	histone PARylation factor 1 isoform X2 [Apis cerana]
g1218	RPL21	60S ribosomal protein L21 [Apis mellifera]
g7968	tmco1	calcium load-activated calcium channel isoform X1 [Apis dorsata]
g1227	FAM122B	protein FAM122A [Apis cerana]
g1346	CHYM2	Chymotrypsin-2 [Apis cerana cerana]
g5603	Pmpca	mitochondrial-processing peptidase subunit alpha [Apis mellifera]
g5381	PHUM009640	NAD(P)H-hydrate epimerase [Apis cerana]
g7981	TRAPPC3	Trafficking protein particle complex subunit [Apis cerana cerana]
g6393	CLGN	Calnexin [Apis cerana cerana]
g759	alas2	5-aminolevulinate synthase, erythroid-specific [Apis cerana cerana]
g2017	--	Odorant receptor 43a [Apis cerana cerana]
g762	SGTB	Small glutamine-rich tetratricopeptide repeat-containing protein alpha [Apis cerana cerana]
g5373	--	retinal homeobox protein Rx1 isoform X1 [Apis mellifera]
g6873	PINK1	serine/threonine-protein kinase PINK1, mitochondrial [Apis cerana]
g2013	Nf1	Neurofibromin [Apis cerana cerana]
g7982	--	RING finger protein [Apis cerana cerana]
g1230	BTBD9	BTB/POZ domain-containing protein [Apis cerana cerana]
g1229	ANKRD13C	ankyrin repeat domain-containing protein 13C [Apis cerana]
g2018	--	odorant receptor 167 [Apis cerana cerana]
g1350	ADO	2-aminoethanethiol dioxygenase [Apis cerana]
g10372	CCT8	T-complex protein 1 subunit theta [Apis cerana]
g9231	HNRNPH1	Heterogeneous nuclear ribonucleoprotein H [Apis cerana cerana]
g2016	--	hypothetical protein APICC_00581 [Apis cerana cerana]
g6385	MGAT1	Alpha-1,3-mannosyl-glycoprotein 2-beta-N-acetylglucosaminyltransferase [Apis cerana cerana]
g10368	Ptpn11	Tyrosine-protein phosphatase non-receptor type [Apis cerana cerana]
g10369	DEGS1	Sphingolipid delta(4)-desaturase DES1 [Apis cerana cerana]
g9227	Orct	Organic cation transporter protein [Apis cerana cerana]
g6875	MIB2	E3 ubiquitin-protein ligase MIB2 [Apis cerana]
g3395	VPS13C	Vacuolar protein sorting-associated protein [Apis cerana cerana]
g765	Synj1	synaptojanin-1 [Apis cerana]
g10377	GNPAT	Dihydroxyacetone phosphate acyltransferase [Apis cerana cerana]
g10365	RSF1	Remodeling and spacing factor [Apis cerana cerana]
g9682	ERCC1	DNA excision repair protein ERCC-1 isoform X1 [Apis cerana]
g6397	Tssk1b	testis-specific serine/threonine-protein kinase 1-like [Apis cerana]
g1245	hulA	BAG family molecular chaperone regulator [Apis cerana cerana]
g764	Galphai	Guanine nucleotide-binding protein G(i) subunit alpha [Apis cerana cerana]
g752	IAP	Apoptosis inhibitor IAP [Apis cerana cerana]
g10366	--	SAP domain-containing ribonucleoprotein [Apis cerana cerana]
g591	USP6NL	USP6 N-terminal protein [Apis cerana cerana]
g2779	ascc3	activating signal cointegrator 1 complex subunit 3 [Apis cerana]
g7976	--	UPF0449 protein C19orf25 homolog [Bombus impatiens]
g7975	--	Transmembrane protein C9orf91 [Apis cerana cerana]
g9229	Nalcn	Sodium leak channel non-selective protein [Apis cerana cerana]
g5368	--	-
g753	Son	protein SON isoform X1 [Apis cerana]
g1244	--	HIG1 domain family member [Apis cerana cerana]
g3602	wge	Protein winged eye [Apis cerana cerana]
g6889	Ift81	Intraflagellar transport protein [Apis cerana cerana]
g1221	Srebf1	sterol regulatory element-binding protein 1 isoform X1 [Apis cerana]
g10362	--	CLUMA_CG017354, isoform B [Clunio marinus]
g9685	--	ABC transporter G family member 20-like [Apis cerana]
g3397	CG1129	Mannose-1-phosphate guanyltransferase beta [Apis cerana cerana]
g7971	PYROXD1	pyridine nucleotide-disulfide oxidoreductase domain-containing protein 1 [Apis cerana]
g5371	retm	Protein real-time [Apis cerana cerana]
g1231	CDK10	cyclin-dependent kinase 10 isoform X1 [Apis dorsata]
g5382	DYNLRB2	dynein light chain roadblock-type 2 [Apis florea]
g5374	Crag	C-myc promoter-binding protein [Apis cerana cerana]
g10375	GluProRS	Bifunctional aminoacyl-tRNA synthetase [Apis cerana cerana]
g6881	--	-
g6406	timmdc1	Transmembrane protein C3orf1 [Apis cerana cerana]
g1219	Psma1	proteasome subunit alpha type-1 [Apis cerana]
g10379	Tsen54	GATA zinc finger domain-containing protein 8 [Apis mellifera]
g6863	Ik	protein Red [Apis mellifera]
g1223	EMC8-9	ER membrane protein complex subunit 8/9 homolog [Apis cerana]
g2015	--	odorant receptor 85b-like [Apis florea]
g5361	Nsa2	Ribosome biogenesis protein NSA2 [Apis cerana cerana]
g582	EIF4E3	Eukaryotic translation initiation factor [Apis cerana cerana]
g758	--	F-box only protein 6 [Apis cerana]
g6871	--	Protein slit [Apis cerana cerana]
g6864	aldh1l1	10-formyltetrahydrofolate dehydrogenase [Apis cerana cerana]
g584	flr	actin-interacting protein 1 isoform X1 [Apis cerana]
g7986	ATF7IP	Activating transcription factor 7-interacting protein [Apis cerana cerana]
g1342	--	zinc finger CCCH domain-containing protein 13 [Camponotus floridanus]
g5370	ANAPC2	Anaphase-promoting complex subunit [Apis cerana cerana]
g6887	AAEL006169	Lysosomal aspartic protease [Apis cerana cerana]
g9686	--	Nicotinamide mononucleotide adenylyltransferase 1 [Melipona quadrifasciata]
g5378	TH1	Negative elongation factor D [Apis cerana cerana]
g10680	--	protein spindle-F isoform X2 [Apis cerana]
g581	ABCG1	ATP-binding cassette sub-family G member 1 [Apis cerana]
g3400	Vps50	syndetin [Apis cerana]
g9232	--	-
g2777	CNOT2	CCR4-NOT transcription complex subunit 2 [Apis cerana]
g6893	lap	Phosphatidylinositol-binding clathrin assembly protein LAP [Eufriesea mexicana]
g6394	MTMR8	myotubularin-related protein 6 isoform X1 [Apis cerana]
g7978	--	Zinc finger protein [Apis cerana cerana]
g10382	Ptp69D	Tyrosine-protein phosphatase 69D [Apis cerana cerana]
g5595	Herc2	E3 ubiquitin-protein ligase [Apis cerana cerana]
g7984	STRN3	Striatin-3 [Apis cerana cerana]
g6882	tardbp	PREDICTED: TAR DNA-binding protein 43-like isoform X1 [Megachile rotundata]
g1247	EDEM3	ER degradation-enhancing alpha-mannosidase [Apis cerana cerana]
g5592	Prat	Amidophosphoribosyltransferase [Apis cerana cerana]
g757	Intu	protein inturned isoform X1 [Apis cerana]
g6883	tardbp	TAR DNA-binding protein 43 [Melipona quadrifasciata]
g1356	--	hypothetical protein APICC_00259 [Apis cerana cerana]
g760	PDIA3	Protein disulfide-isomerase A3 [Apis cerana cerana]
g9681	stambpa	STAM-binding protein isoform X1 [Apis cerana]
g3392	IDH1	isocitrate dehydrogenase [NADP] cytoplasmic [Apis cerana]
g5600	--	-
g6874	--	Polyadenylate-binding protein-interacting protein [Apis cerana cerana]
g5590	--	protein SDA1 homolog [Apis cerana]
g9680	--	probable ATP-dependent RNA helicase ddx42 isoform X1 [Apis cerana]
g583	--	Rhythmically expressed protein [Apis cerana cerana]
g6880	--	-
g5369	how	Protein held out wings [Apis cerana cerana]
g9234	mats	LOW QUALITY PROTEIN: MOB kinase activator-like 1 [Bombus terrestris]
g595	CBG00135	Calcium-binding protein [Apis cerana cerana]
g7972	Kif14	Kinesin protein KIF14 [Apis cerana cerana]
g2014	Etfdh	Electron transfer flavoprotein-ubiquinone oxidoreductase [Apis cerana cerana]
g5598	--	protein PRRC2C isoform X1 [Apis mellifera]
g585	bab2	protein abrupt [Apis cerana]
g10380	TBC1D10A	TBC1 domain family member 10A [Apis mellifera]
g586	PEK	Eukaryotic translation initiation factor [Apis cerana cerana]
g3402	Nkrf	NF-kappa-B-repressing factor [Apis cerana]
g3398	Uap1	UDP-N-acetylhexosamine pyrophosphorylase isoform X1 [Apis cerana]
g7987	rnf144a	E3 ubiquitin-protein ligase [Apis cerana cerana]
g6399	l(2)37Cg	probable DNA-directed RNA polymerases I and III subunit RPAC2 [Apis mellifera]
g6405	twf	twinfilin isoform X1 [Apis cerana]
g6878	Abcd3	ATP-binding cassette sub-family D member [Apis cerana cerana]
g6865	--	sex-lethal homolog isoform X1 [Apis dorsata]
g5362	--	protein C19orf12 homolog [Apis cerana]
g5365	Gst1	Glutathione S-transferase [Apis cerana cerana]
g594	rc3h1	Roquin [Apis cerana cerana]
g5589	Smg7	protein SMG7 [Apis cerana]
g2788	Smc6	Structural maintenance of chromosomes protein [Apis cerana cerana]
g754	por	protein-cysteine N-palmitoyltransferase porcupine [Apis cerana cerana]
g1236	--	AGAP009602-PA, partial [Anopheles gambiae str. PEST] [Anopheles gambiae]
g6390	ttk	Protein bric-a-brac [Apis cerana cerana]
g10679	CG6693	DnaJ subfamily C member [Apis cerana cerana]
g5602	SCYL3	protein-associating with the carboxyl-terminal domain of ezrin [Apis cerana]
g6384	--	-
g6876	stx	midnolin homolog isoform X1 [Apis cerana]
g1348	TMEM68	transmembrane protein 68 [Apis cerana]
g4108	--	hypothetical protein APICC_04239 [Apis cerana cerana]
g6398	RPS2	40S ribosomal protein S2 [Apis cerana cerana]
g1217	USP12	Ubiquitin carboxyl-terminal hydrolase [Apis cerana cerana]
g1349	MARCHF5	E3 ubiquitin-protein ligase MARCH5 isoform X1 [Apis cerana]
g7977	Rrp1	Recombination repair protein [Apis cerana cerana]
g9226	itsn1	intersectin-1 isoform X8 [Apis florea]
g5593	ade5	Multifunctional protein ADE2 [Apis cerana cerana]
g756	Cdc20	cell division cycle protein 20 homolog isoform X1 [Apis cerana]
g10676	--	Sonic hedgehog protein A [Apis cerana cerana]
g10376	PRKD3	Serine/threonine-protein kinase D3 [Apis cerana cerana]
g10678	--	dnaJ subfamily C [Apis cerana cerana]
g3396	osa	Trithorax group protein osa [Apis cerana cerana]
g579	Kdm4B	lysine-specific demethylase 4B [Apis cerana cerana]
g7983	Lysmd1	Striatin-4 [Temnothorax longispinosus]
g9687	NMNAT1	Nicotinamide mononucleotide adenylyltransferase [Apis cerana cerana]
g1233	Gon4l	GON-4 protein [Apis cerana cerana]
g1226	ANAPC7	anaphase-promoting complex subunit 7 [Apis cerana]
g1222	PRIM2	DNA primase large subunit [Apis cerana cerana]
g9675	trr	Histone-lysine N-methyltransferase trr [Apis cerana cerana]
g6396	--	Peptidyl-prolyl cis-trans isomerase CWC27 like protein [Eufriesea mexicana]
g2782	Fopnl	lisH domain-containing protein FOPNL isoform X1 [Apis mellifera]
g1232	EbpIII	Ejaculatory bulb-specific protein [Apis cerana cerana]
g1249	Crz	Pro-corazonin [Apis cerana cerana]
g6885	Alkbh7	Alkylated DNA repair protein alkB [Apis cerana cerana]
g7964	Slc22a21	solute carrier family 22 member 21 isoform X2 [Apis cerana]
g9683	abcG20	ABC transporter G family member [Apis cerana cerana]
g1355	CFAP58	Coiled-coil domain-containing protein [Apis cerana cerana]
g1354	5-HT7	5-hydroxytryptamine receptor [Apis cerana cerana]
g6868	HDAC3	histone deacetylase 3 [Apis cerana]
g5360	RpS27A	ubiquitin-40S ribosomal protein S27a [Apis florea]
g1237	EXOSC7	Exosome complex exonuclease RRP42 [Apis cerana cerana]
g9674	Spag1	RNA polymerase II-associated protein 3 isoform X1 [Apis mellifera]
g3401	EAG_01737	prohormone-4 [Apis cerana]
g9678	Efa6	PH and SEC7 domain-containing protein 2 isoform X4 [Apis florea]
g6402	ilrun	protein ILRUN [Apis dorsata]
g1243	Sec3	exocyst complex component 1 isoform X1 [Apis cerana]
g6403	Pex16	Peroxisomal membrane protein PEX16 [Apis cerana cerana]
g1215	Sorbs2	SH3 domain-containing protein [Apis cerana cerana]
g1347	stmA	protein EFR3 homolog cmp44E isoform X1 [Apis cerana]
g6392	brat	brain tumor protein isoform X1 [Apis cerana]
g4105	--	hypothetical protein APICC_00926 [Apis cerana cerana]
g5594	XPNPEP3	xaa-Pro aminopeptidase 3 [Apis cerana]
g588	Nup154	nuclear pore complex protein Nup154 isoform X1 [Apis cerana]
g6891	Stoml2	Stomatin protein [Apis cerana cerana]
g1344	--	Copia protein [Apis cerana cerana]
g2789	--	PREDICTED: zinc finger and SCAN domain-containing protein 29-like [Amphimedon queenslandica]
g3390	UBE2L3	ubiquitin-conjugating enzyme E2 L3 [Apis florea]
g9259	dib	Cytochrome P450-like protein [Apis cerana cerana]
g763	--	Small glutamine-rich tetratricopeptide repeat-containing protein alpha [Eufriesea mexicana]
g9233	HNRNPH2	Heterogeneous nuclear ribonucleoprotein H2 [Melipona quadrifasciata]
g10381	--	Tyrosine-protein phosphatase 69D [Eufriesea mexicana]
g7973	Catsup	protein catecholamines up [Apis cerana]
g580	KDM4A	lysine-specific demethylase 4B [Apis cerana cerana]
g1358	--	-

## Sheet: Table S6
Table S6. 33 common selected genes of the three geographical populations
GeneID	Symbol	Description
g2774	RPTOR	Regulatory-associated protein of mTOR [Apis cerana cerana]
g2775	--	Transmembrane protein [Apis cerana cerana]
g2776	MLYCD	Malonyl-CoA decarboxylase [Apis cerana cerana]
g2777	CNOT2	CCR4-NOT transcription complex subunit 2 [Apis cerana]
g2778	ascc3	activating signal cointegrator 1 complex subunit 3 [Apis cerana]
g2779	ascc3	activating signal cointegrator 1 complex subunit 3 [Apis cerana]
g2780	Dcun1d3	DCN1 protein [Apis cerana cerana]
g2781	RBBP6	LOW QUALITY PROTEIN: E3 ubiquitin-protein ligase RBBP6 [Apis florea]
g2782	Fopnl	lisH domain-containing protein FOPNL isoform X1 [Apis mellifera]
g2783	popdc2	Blood vessel epicardial substance [Apis cerana cerana]
g2784	ACP21	Larval cuticle protein A3A [Apis cerana cerana]
g2785	ACP21	serum response factor homolog A-like [Apis cerana]
g2786	Ccp84Ab	cuticle protein 21-like [Apis cerana]
g2787	Ccp84Ab	Cuticle protein [Apis cerana cerana]
g2788	Smc6	Structural maintenance of chromosomes protein [Apis cerana cerana]
g2789	--	PREDICTED: zinc finger and SCAN domain-containing protein 29-like [Amphimedon queenslandica]
g2805	Cacna1g	voltage-dependent T-type calcium channel subunit alpha-1G isoform X3 [Bombus terrestris]
g2806	SUN1	SUN domain-containing protein [Apis cerana cerana]
g2807	ttc39c	Tetratricopeptide repeat9C [Apis cerana cerana]
g3388	TMEM183BP	transmembrane protein 183B [Apis cerana]
g3389	COG2	Conserved oligomeric Golgi complex subunit [Apis cerana cerana]
g3390	UBE2L3	ubiquitin-conjugating enzyme E2 L3 [Apis florea]
g3391	CUL3	Cullin-3 [Apis cerana cerana]
g3392	IDH1	isocitrate dehydrogenase [NADP] cytoplasmic [Apis cerana]
g3393	--	Zinc finger protein [Apis cerana cerana]
g3394	Vps13	vacuolar protein sorting-associated protein 13C isoform X1 [Apis mellifera]
g3395	VPS13C	Vacuolar protein sorting-associated protein [Apis cerana cerana]
g3396	osa	Trithorax group protein osa [Apis cerana cerana]
g3397	CG1129	Mannose-1-phosphate guanyltransferase beta [Apis cerana cerana]
g3398	Uap1	UDP-N-acetylhexosamine pyrophosphorylase isoform X1 [Apis cerana]
g3399	ARF6	ADP-ribosylation factor 6, partial [Eufriesea mexicana]
g3400	Vps50	syndetin [Apis cerana]
g3401	EAG_01737	prohormone-4 [Apis cerana]

## Sheet: Table S7
Table S7. GO enrichment of the 33 common selected genes of A. cerana (P＜0.05）
Term_type	ID	Descrption	Pvalue
Biological Process	GO:0035510	DNA dealkylation	0.00010093
Biological Process	GO:0009225	nucleotide-sugar metabolic process	0.000908758
Biological Process	GO:0042335	cuticle development	0.00118518
Biological Process	GO:0005975	carbohydrate metabolic process	0.00198199
Biological Process	GO:0006304	DNA modification	0.00248314
Biological Process	GO:0006486	protein glycosylation	0.00295727
Biological Process	GO:0043413	macromolecule glycosylation	0.00295727
Biological Process	GO:0070085	glycosylation	0.00373599
Biological Process	GO:0009109	coenzyme catabolic process	0.00420398
Biological Process	GO:0015936	coenzyme A metabolic process	0.00420398
Biological Process	GO:0015938	coenzyme A catabolic process	0.00420398
Biological Process	GO:0033865	nucleoside bisphosphate metabolic process	0.00420398
Biological Process	GO:0033869	nucleoside bisphosphate catabolic process	0.00420398
Biological Process	GO:0033875	ribonucleoside bisphosphate metabolic process	0.00420398
Biological Process	GO:0034031	ribonucleoside bisphosphate catabolic process	0.00420398
Biological Process	GO:0034032	purine nucleoside bisphosphate metabolic process	0.00420398
Biological Process	GO:0034034	purine nucleoside bisphosphate catabolic process	0.00420398
Biological Process	GO:0043578	nuclear matrix organization	0.00420398
Biological Process	GO:0045923	positive regulation of fatty acid metabolic process	0.00420398
Biological Process	GO:0009101	glycoprotein biosynthetic process	0.00564331
Biological Process	GO:0032392	DNA geometric change	0.00776737
Biological Process	GO:0009100	glycoprotein metabolic process	0.0080471
Biological Process	GO:0006487	protein N-linked glycosylation	0.00824744
Biological Process	GO:0006047	UDP-N-acetylglucosamine metabolic process	0.00839106
Biological Process	GO:0033561	regulation of water loss via skin	0.00839106
Biological Process	GO:0050773	regulation of dendrite development	0.00839106
Biological Process	GO:0051187	cofactor catabolic process	0.00839106
Biological Process	GO:0097285	cell-type specific apoptotic process	0.0087406
Biological Process	GO:0006152	purine nucleoside catabolic process	0.0125613
Biological Process	GO:0016358	dendrite development	0.0125613
Biological Process	GO:0030104	water homeostasis	0.0125613
Biological Process	GO:0046130	purine ribonucleoside catabolic process	0.0125613
Biological Process	GO:0050891	multicellular organismal water homeostasis	0.0125613
Biological Process	GO:0060920	cardiac pacemaker cell differentiation	0.0125613
Biological Process	GO:0060926	cardiac pacemaker cell development	0.0125613
Biological Process	GO:0046578	regulation of Ras protein signal transduction	0.0149988
Biological Process	GO:0009164	nucleoside catabolic process	0.0167147
Biological Process	GO:0010603	regulation of cytoplasmic mRNA processing body assembly	0.0167147
Biological Process	GO:0033962	cytoplasmic mRNA processing body assembly	0.0167147
Biological Process	GO:0042454	ribonucleoside catabolic process	0.0167147
Biological Process	GO:1901532	regulation of hematopoietic progenitor cell differentiation	0.0167147
Biological Process	GO:1901658	glycosyl compound catabolic process	0.0167147
Biological Process	GO:0051128	regulation of cellular component organization	0.0172879
Biological Process	GO:0051056	regulation of small GTPase mediated signal transduction	0.0176365
Biological Process	GO:0033043	regulation of organelle organization	0.0189793
Biological Process	GO:0071103	DNA conformation change	0.0204571
Biological Process	GO:0006031	chitin biosynthetic process	0.0208515
Biological Process	GO:0046349	amino sugar biosynthetic process	0.0208515
Biological Process	GO:1901073	glucosamine-containing compound biosynthetic process	0.0208515
Biological Process	GO:0006996	organelle organization	0.021003
Biological Process	GO:0043412	macromolecule modification	0.0242926
Biological Process	GO:0090066	regulation of anatomical structure size	0.0243535
Biological Process	GO:0006030	chitin metabolic process	0.0249716
Biological Process	GO:0009154	purine ribonucleotide catabolic process	0.0249716
Biological Process	GO:0009261	ribonucleotide catabolic process	0.0249716
Biological Process	GO:0014016	neuroblast differentiation	0.0249716
Biological Process	GO:0045834	positive regulation of lipid metabolic process	0.0249716
Biological Process	GO:0016043	cellular component organization	0.0254062
Biological Process	GO:0006195	purine nucleotide catabolic process	0.0290751
Biological Process	GO:0009226	nucleotide-sugar biosynthetic process	0.0290751
Biological Process	GO:0055013	cardiac muscle cell development	0.0290751
Biological Process	GO:0071840	cellular component organization or biogenesis	0.0299066
Biological Process	GO:0016567	protein ubiquitination	0.0301629
Biological Process	GO:1901135	carbohydrate derivative metabolic process	0.0311705
Biological Process	GO:0007265	Ras protein signal transduction	0.0325565
Biological Process	GO:0006359	regulation of transcription from RNA polymerase III promoter	0.0331621
Biological Process	GO:0032465	regulation of cytokinesis	0.0331621
Biological Process	GO:0045806	negative regulation of endocytosis	0.0331621
Biological Process	GO:0055007	cardiac muscle cell differentiation	0.0331621
Biological Process	GO:1904019	epithelial cell apoptotic process	0.0331621
Biological Process	GO:1901137	carbohydrate derivative biosynthetic process	0.0340754
Biological Process	GO:0044262	cellular carbohydrate metabolic process	0.0361619
Biological Process	GO:0007091	metaphase/anaphase transition of mitotic cell cycle	0.0372326
Biological Process	GO:0019217	regulation of fatty acid metabolic process	0.0372326
Biological Process	GO:0030071	regulation of mitotic metaphase/anaphase transition	0.0372326
Biological Process	GO:0072523	purine-containing compound catabolic process	0.0372326
Biological Process	GO:1902115	regulation of organelle assembly	0.0372326
Biological Process	GO:0002011	morphogenesis of an epithelial sheet	0.0412867
Biological Process	GO:0033144	negative regulation of intracellular steroid hormone receptor signaling pathway	0.0412867
Biological Process	GO:0055006	cardiac cell development	0.0412867
Biological Process	GO:0042749	regulation of circadian sleep/wake cycle	0.0453245
Biological Process	GO:0043200	response to amino acid	0.0453245
Biological Process	GO:0044723	single-organism carbohydrate metabolic process	0.0467414
Biological Process	GO:0007264	small GTPase mediated signal transduction	0.0478473
Biological Process	GO:0010965	regulation of mitotic sister chromatid separation	0.049346
Biological Process	GO:0044784	metaphase/anaphase transition of cell cycle	0.049346
Biological Process	GO:0051306	mitotic sister chromatid separation	0.049346
Biological Process	GO:1902099	regulation of metaphase/anaphase transition of cell cycle	0.049346
Biological Process	GO:0032870	cellular response to hormone stimulus	0.0499146
Cellular Component	GO:0031981	nuclear lumen	0.00820821
Cellular Component	GO:0070013	intracellular organelle lumen	0.00946472
Cellular Component	GO:0043233	organelle lumen	0.00968807
Cellular Component	GO:0031974	membrane-enclosed lumen	0.0109501
Cellular Component	GO:0044428	nuclear part	0.0192952
Cellular Component	GO:0038201	TOR complex	0.0228443
Cellular Component	GO:0034704	calcium channel complex	0.027353
Cellular Component	GO:0042579	microbody	0.0277778
Cellular Component	GO:0005634	nucleus	0.0303149
Cellular Component	GO:0044450	microtubule organizing center part	0.0363109
Cellular Component	GO:0044446	intracellular organelle part	0.0401902
Cellular Component	GO:0031965	nuclear membrane	0.0407602
Cellular Component	GO:0045172	germline ring canal	0.04519
Cellular Component	GO:0090544	BAF-type complex	0.04519
Cellular Component	GO:0005794	Golgi apparatus	0.049322
Molecular Function	GO:0004003	ATP-dependent DNA helicase activity	0.000595929
Molecular Function	GO:0005214	structural constituent of chitin-based cuticle	0.000905837
Molecular Function	GO:0008026	ATP-dependent helicase activity	0.000905837
Molecular Function	GO:0070035	purine NTP-dependent helicase activity	0.000905837
Molecular Function	GO:0008094	DNA-dependent ATPase activity	0.00108425
Molecular Function	GO:0042302	structural constituent of cuticle	0.00127814
Molecular Function	GO:0001016	RNA polymerase III regulatory region DNA binding	0.00420589
Molecular Function	GO:0001025	RNA polymerase III transcription factor binding	0.00420589
Molecular Function	GO:0008905	mannose-phosphate guanylyltransferase activity	0.00420589
Molecular Function	GO:0003678	DNA helicase activity	0.0055512
Molecular Function	GO:0001222	transcription corepressor binding	0.00839493
Molecular Function	GO:0005245	voltage-gated calcium channel activity	0.00839493
Molecular Function	GO:0070569	uridylyltransferase activity	0.00839493
Molecular Function	GO:0019787	ubiquitin-like protein transferase activity	0.00865551
Molecular Function	GO:0004448	isocitrate dehydrogenase activity	0.0167227
Molecular Function	GO:0055103	ligase regulator activity	0.0167227
Molecular Function	GO:0055106	ubiquitin-protein transferase regulator activity	0.0167227
Molecular Function	GO:0016779	nucleotidyltransferase activity	0.0169182
Molecular Function	GO:0000175	3'-5'-exoribonuclease activity	0.0208616
Molecular Function	GO:0001221	transcription cofactor binding	0.0208616
Molecular Function	GO:0004532	exoribonuclease activity	0.0208616
Molecular Function	GO:0016896	exoribonuclease activity, producing 5'-phosphomonoesters	0.0208616
Molecular Function	GO:0022843	voltage-gated cation channel activity	0.0208616
Molecular Function	GO:0030551	cyclic nucleotide binding	0.0249839
Molecular Function	GO:0070568	guanylyltransferase activity	0.0249839
Molecular Function	GO:0004386	helicase activity	0.0265633
Molecular Function	GO:0000989	transcription factor activity, transcription factor binding	0.0328638
Molecular Function	GO:0008408	3'-5' exonuclease activity	0.0331789
Molecular Function	GO:0016796	exonuclease activity, active with either ribo- or deoxyribonucleic acids and producing 5'-phosphomonoesters	0.0331789
Molecular Function	GO:0044389	ubiquitin-like protein ligase binding	0.035176
Molecular Function	GO:0000988	transcription factor activity, protein binding	0.0359054
Molecular Function	GO:0005244	voltage-gated ion channel activity	0.0413083
Molecular Function	GO:0022832	voltage-gated channel activity	0.0413083
Molecular Function	GO:0042623	ATPase activity, coupled	0.0498289

## Sheet: Table S8
Table S8. KEGG enrichment of the 33 common selected genes of A. cerana (P＜0.05）
class	ID	Descrption	Pvalue
Metabolism	ko00520	Amino sugar and nucleotide sugar metabolism	0.0104466
Cellular Processes	ko04146	Peroxisome	0.017225
Genetic Information Processing	ko03018	RNA degradation	0.0183137
Environmental Information Processing	ko04152	AMPK signaling pathway	0.0183137
Genetic Information Processing	ko04120	Ubiquitin mediated proteolysis	0.0342479
Metabolism	ko01210	2-Oxocarboxylic acid metabolism	0.0497134
